# Supplementary material for: Frequent occurrence and predicted functions of tRNAs with 4-base-pair anticodon stems in bacteria: extended superwobble hypothesis
Source: Nucleic Acids Res. 2026 Apr 20;54(7):gkag327. doi: 10.1093/nar/gkag327 (PMC13092985; doi:10.1093/nar/gkag327)
Supplement: gkag327_Supplemental_Files [file gkag327_supplemental_files.zip]

Archive with 7 entries (7 files):
- Suppl. Table 1.zip
- Suppl. Table 2.xlsx
- Suppl. Table 3.zip
- Suppl. Table 4.xlsx
- Suppl. Table 5.xlsx
- Suppl. Table 6.xlsx
- Supplementary_figures.pdf
