# Supplementary material for: Frequent occurrence and predicted functions of tRNAs with 4-base-pair anticodon stems in bacteria: extended superwobble hypothesis
Source: Nucleic Acids Res. 2026 Apr 20;54(7):gkag327. doi: 10.1093/nar/gkag327 (PMC13092985; doi:10.1093/nar/gkag327)
Supplement: gkag327_Supplemental_Files [file gkag327_supplemental_files.zip › Suppl. Table 2.xlsx]

## Sheet: Sheet1
Suppl. Table 2. Analysis of genomes of bacteria of the family JAKLIH01 (phylum Patescibacteriota) demonstrating stop-to-tryptophan UGA reassignment and 27 genomes of their closest relatives from the same order UBA6257 forming a well-supported clade.
Genome accession*	Phylum	Class	Order	Family	Genus	Species	Stop-to-Trp UGA reassignment	% of UGA stop codons out of all stop codons	% of UAA stop codons out of all stop codons	% of UAG stop codons out of all stop codons	Number of Pfam columns supporting the reassignment (Codetta output)	Suppressor tRNAUCA	Peptide chain release factor 2 (RF2) ID (GTDB release 216)
GCA_035451285.1	Patescibacteriota	Minisyncoccia	UBA6257	Brennerbacteraceae	DAOTOJ01	DAOTOJ01 sp035451285	no	10.2	75.96	13.83	-	no	HRS47788.1
GCA_001001795.1	Patescibacteriota	Minisyncoccia	UBA6257	Brennerbacteraceae	GWF1-45-5	GWF1-45-5 sp001001795	no	20.28	60.85	18.87	-	no	KKU10240.1
GCA_027310425.1	Patescibacteriota	Minisyncoccia	UBA6257	Brennerbacteraceae	JAKALE01	JAKALE01 sp027310425	no	24.83	52.8	22.38	-	no	DAIDAW010000029.1_8
GCA_001872485.1	Patescibacteriota	Minisyncoccia	UBA6257	Brennerbacteraceae	UBA1567	UBA1567 sp001872485	no	20.89	62.09	17.02	-	no	OIO50714.1
GCA_040753135.1	Patescibacteriota	Minisyncoccia	UBA6257	Brennerbacteraceae	JBFMGR01	JBFMGR01 sp040753135	no	17.39	64.9	17.71	-	no	MEW5805236.1
GCA_001817215.1	Patescibacteriota	Minisyncoccia	UBA6257	Brennerbacteraceae	UBA10122	UBA10122 sp001817215	no	26.81	51.81	21.39	-	no	OGY39094.1
GCA_001001185.1	Patescibacteriota	Minisyncoccia	UBA6257	Brennerbacteraceae	UBA10122	UBA10122 sp001001185	no	24.55	59.41	16.04	-	no	KKT87691.1
GCA_026395655.1	Patescibacteriota	Minisyncoccia	UBA6257	JAPLYJ01	JAPLYJ01	JAPLYJ01 sp026395655	no	9.5	76.49	14.01	-	no	MCX6736884.1
GCA_036170905.1	Patescibacteriota	Minisyncoccia	UBA6257	JAVHQB01	JAVHQB01	JAVHQB01 sp036170905	no	9.69	70.75	19.56	-	no	JAVHQB010000008.1_2
GCA_035404205.1	Patescibacteriota	Minisyncoccia	UBA6257	JAVHQB01	JAVHQB01	JAVHQB01 sp035404205	no	3.92	72.35	23.73	-	no	identified by tBLASTn on the scaffold DAONGQ010000003.1 [46795 - 45749]
GCA_035403725.1	Patescibacteriota	Minisyncoccia	UBA6257	JAVHQB01	JAVHQB01	JAVHQB01 sp035403725	no	4.61	71.82	23.58	-	no	identified by tBLASTn on the scaffold DAONFR010000063.1 [278 - 1324]
GCA_028702045.1	Patescibacteriota	Minisyncoccia	UBA6257	JAKLIH01	JAQVPP01	JAQVPP01 sp028702045	yes	0	88.16	11.84	150	yes	-
GCA_028691405.1	Patescibacteriota	Minisyncoccia	UBA6257	JAKLIH01	JAKLIH01	JAKLIH01 sp028691405	yes	0	85.69	14.31	251	no	-
GCA_022709715.1	Patescibacteriota	Minisyncoccia	UBA6257	JAKLIH01	JAKLIH01	JAKLIH01 sp022709715	yes	0	81.97	18.03	303	yes	-
GCA_022705625.1	Patescibacteriota	Minisyncoccia	UBA6257	JAKLIH01	JAKLIH01	JAKLIH01 sp022705625	yes	0	87.5	12.5	271	no	-
GCA_022705545.1	Patescibacteriota	Minisyncoccia	UBA6257	UBA6257	JAKJEG01	JAKJEG01 sp022705545	no	9.44	79.34	11.22	-	no	JAKJEG010000005.1_6
GCA_035385585.1	Patescibacteriota	Minisyncoccia	UBA6257	UBA6257	DAOOKJ01	DAOOKJ01 sp035385585	no	11.37	70.39	18.24	-	no	HPC31218.1
GCA_035360795.1	Patescibacteriota	Minisyncoccia	UBA6257	UBA6257	DAOOKJ01	DAOOKJ01 sp035360795	no	11.07	74.18	14.75	-	no	HOK17527.1
GCA_021162155.1	Patescibacteriota	Minisyncoccia	UBA6257	UBA6257	JAGGZF01	JAGGZF01 sp021162155	no	15.16	67.13	17.72	-	no	MCD6569027.1
GCA_002069525.1	Patescibacteriota	Minisyncoccia	UBA6257	UBA6257	MWBJ01	MWBJ01 sp002069525	no	8.95	76	15.05	-	no	OQA44359.1
GCA_039793615.1	Patescibacteriota	Minisyncoccia	UBA6257	UBA6257	JBAMLJ01	JBAMLJ01 sp039793615	no	10	78.62	11.38	-	no	JBAMLJ010000069.1_5
GCA_030917555.1	Patescibacteriota	Minisyncoccia	UBA6257	UBA6257	JAUPUN01	JAUPUN01 sp030917555	no	10.09	75.12	14.79	-	no	MDQ5882894.1
GCA_012798235.1	Patescibacteriota	Minisyncoccia	UBA6257	UBA6257	JAAZNP01	JAAZNP01 sp012798235	no	14.31	74.91	10.78	-	no	NMB92120.1
GCA_002440845.1	Patescibacteriota	Minisyncoccia	UBA6257	UBA6257	UBA6257	UBA6257 sp002440845	no	11.64	75.08	13.28	-	no	DJVL01000029.1_12
GCA_035646575.1	Patescibacteriota	Minisyncoccia	UBA6257	UBA6257	DAOVIY01	DAOVIY01 sp035646575	no	12.97	72.47	14.56	-	no	-
GCA_030673525.1	Patescibacteriota	Minisyncoccia	UBA6257	UBA6257	DAOVIY01	DAOVIY01 sp030673525	no	17.61	67.43	14.96	-	no	DAOVIY010000034.1_1
GCA_028711005.1	Patescibacteriota	Minisyncoccia	UBA6257	UBA6257	JAQTTC01	JAQTTC01 sp028711005	no	7.58	77.26	15.16	-	no	MDD4994759.1
GCA_041654015.1	Patescibacteriota	Minisyncoccia	UBA6257	UBA6257	JAQTTC01	JAQTTC01 sp041654015	no	12.06	74.12	13.82	-	no	MFA5360745.1
GCA_028719125.1	Patescibacteriota	Minisyncoccia	UBA6257	UBA6257	JAQTTC01	JAQTTC01 sp028719125	no	11.92	70.33	17.76	-	no	MDD5760862.1
GCA_028695015.1	Patescibacteriota	Minisyncoccia	UBA6257	UBA6257	JAQTTC01	JAQTTC01 sp028695015	no	9.71	77.67	12.62	-	no	MDD3491526.1
GCA_028694995.1	Patescibacteriota	Minisyncoccia	UBA6257	UBA6257	JAQTTC01	JAQTTC01 sp028694995	no	10.49	78.25	11.26	-	no	MDD3487879.1
*Genomes with putative stop-to-Trp UGA reassignment are shown in bold.
