# Supplementary material for: Frequent occurrence and predicted functions of tRNAs with 4-base-pair anticodon stems in bacteria: extended superwobble hypothesis
Source: Nucleic Acids Res. 2026 Apr 20;54(7):gkag327. doi: 10.1093/nar/gkag327 (PMC13092985; doi:10.1093/nar/gkag327)
Supplement: gkag327_Supplemental_Files [file gkag327_supplemental_files.zip › Suppl. Table 4.xlsx]

## Sheet: Suppl. Table 4
Suppl. Table 4. UGA stop codon percentage statistics for orders of bacteria containing ≥ 10 genomes possessing exclusively 4-bp AS tRNATrpCCA compared to the representatives of the same order with 5-bp AS tRNATrpCCA variant.
Order of bacteria	Number of genomes with 4-bp AS tRNATrpCCA	Shapiro-Wilk test p-value	Median UGA % in the genomes possessing exclusively 4-bp AS tRNATrpCCA	Number of genomes in Suppl. Table 1 possessing exclusively 5-bp AS tRNATrpCCA	Median UGA % in the genomes possessing exclusively 5-bp AS tRNATrpCCA	Shapiro-Wilk test p-value	Mann Whitney U test p-value	t-test p-value
Enterobacterales	477	0	16.89	1048	27.63	0	1.458e-07	-
Flavobacteriales	232	5.679e-13	10.82	1367	9.64	0	0.0007323	-
Lachnospirales	210	9.646e-06	22.205	942	26.855	1.343e-11	1.769e-05	-
Chitinophagales	154	0.001188	15.61	365	21.73	1.339e-07	1.11e-15	-
Christensenellales	134	7.922e-07	37.235	557	28.88	1.125e-08	0.02831	-
Oscillospirales	124	0.05051	34.315	1360	37.255	9.652e-05	0.04329	-
RF39	93	2.347e-08	9.93	115	11.52	0.0006325	2.268e-05	-
UBA9973	81	1.334e-07	11.94	357	15.07	1.8e-08	0.003052	-
Lactobacillales	52	0.006971	9.3	768	15.085	0	2.22e-16	-
Cytophagales	51	0.005464	15.19	464	22.82	5.903e-05	1.386e-11	-
Peptostreptococcales	28	0.09153	4.595	135	20.45	0.002558	2.22e-16	-
Bacteroidales	24	0.007617	18.73	1672	25.77	1.309e-12	0.002997	-
RFN20	22	3.292e-06	11.25	77	17.02	8.046e-06	7.235e-05	-
Burkholderiales	21	0.09671	64.77	1867	59.84	0	0.007582	-
Babelales	17	0.9549	15.96	48	16.715	0.6384	-	0.9907
Acidimicrobiales	10	0.009811	31.74	151	63.88	9.982e-06	0.0006902	-
Opitutales	10	0.2401	28.855	117	40.34	0.001652	0.2235	-
Moranbacterales	10	0.0219	14.33	61	17.35	1.202e-05	0.3336	-
UBA1369	10	0.3379	12.23	37	16.17	0.4535	-	0.0345
Value - p-values suggesting NOT normal distribution.
Value - p-values suggesting that UGA percentage is significantly lower in the bacteria possessing exclusively 4-bp AS tRNATrpCCA than in the representatives of the same order possessing exclusively 5-bp AS tRNATrpCCA.
