# Supplementary material for: Frequent occurrence and predicted functions of tRNAs with 4-base-pair anticodon stems in bacteria: extended superwobble hypothesis
Source: Nucleic Acids Res. 2026 Apr 20;54(7):gkag327. doi: 10.1093/nar/gkag327 (PMC13092985; doi:10.1093/nar/gkag327)
Supplement: gkag327_Supplemental_Files [file gkag327_supplemental_files.zip › Suppl. Table 5.xlsx]

## Sheet: Suppl. Table 5
						Suppl. Table 5. Blastocrithidia-like tRNATrpCCA with 4-bp AS, 7-bp AS loop and lacking A9C and G24A mutations identified in the bacterial dataset.
Genome ID	tRNA ID	Type	Anticodon	Length, nt	Anticodon start	Anticodon end	Sequence	AS length	NCBI taxid	Phylum	Class	Order	Family	Genus	Species	AS notation	Anticodon loop notation	A9C	G24A	Unpinned base pair
GCA_009835005.1	WTFG01000012.1.trna5	Trp	CCA	73	34	36	ACGGGCGTAGCTCAGCTGGTAGAGCAGTGGTCTCCAAAACCAAAGGtCGAGGGTTCGATCCCTTCCGCCCGTG	4 bp AS	2684397	Bacteroidota	Bacteroidia	Flavobacteriales	Weeksellaceae	Ap0902	Ap0902 sp009835005	>>>>	.......	no	no	G/A
GCA_013139135.1	WTBJ01000009.1.trna2	Trp	CCA	76	34	36	AGGAGTGTAGCTCAGTCGGAAGAGCAGTGGTCTCCAAAACCAATTGtCGCGGGTTCAATTCCTGTCACTCCTGCCA	4 bp AS	2685873	Bacillota	Bacilli	Mycoplasmatales	Hepatoplasmataceae	Bg2	Bg2 sp013139135	>>>>	.......	no	no	G/A
GCA_009782175.1	WRKR01000001.1.trna10	Trp	CCA	73	34	36	AGGCCAGTAGCTCTAACGGTAGAGCAGCGGTCTCCAAAACCGACGGtTGGGGGTTCGAATCCCTCCTGGCCTG	4 bp AS	1934914	Myxococcota	Myxococcia	Myxococcales	Myxococcaceae	WRKR01	WRKR01 sp009782175	>>>>	.......	no	no	G/A
GCA_009781495.1	WQYA01000015.1.trna5	Trp	CCA	73	34	36	AGGCCAGTAGCTCTAACGGTAGAGCAGCGGTCTCCAAAACCGACGGtTGGGGGTTCGAATCCCTCCTGGCCTG	4 bp AS	1934914	Myxococcota	Myxococcia	Myxococcales	Myxococcaceae	WRKR01	WRKR01 sp009781495	>>>>	.......	no	no	G/A
GCA_009786315.1	WQTM01000228.1.trna5	Trp	CCA	73	34	36	AGGCCAGTAGCTCTAACGGTAGAGCAGCGGTCTCCAAAACCGACGGtTGGGGGTTCGAATCCCTCCTGGCCTG	4 bp AS	1977087	Myxococcota	Myxococcia	Myxococcales	Myxococcaceae	WRKR01	WRKR01 sp009786315	>>>>	.......	no	no	G/A
GCA_009700115.1	WLMU01000070.1.trna1	Trp	CCA	73	34	36	AGGGCAGTAGCTCAATTGGTAGAGCACCGGTCTCCAACACCGACGGtTGGGGGTTCAAGTCCCTCCTGCCCTG	4 bp AS	2900548	Actinomycetota	Acidimicrobiia	Acidimicrobiales	UBA8139	F1-20-MAGs160	F1-20-MAGs160 sp009700115	>>>>	.......	no	no	C/A
GCA_009700485.1	WLLZ01000137.1.trna3	Trp	CCA	72	34	36	AGGGTCGTAGCTCAATTGGTAGAGCACCGGTCTCCAACACCGACGGtTGGGGGTTCAAGTCCCTCCGGCCCT	4 bp AS	2900548	Actinomycetota	Actinomycetia	Nanopelagicales	S36-B12	GCA-2737125	GCA-2737125 sp009700485	>>>>	.......	no	no	C/A
GCA_009700485.1	WLLZ01000011.1.trna1	Trp	CCA	73	34	36	AGGGTCGTAGCTCAATTGGTAGAGCACCGGTCTCCAACACCGACGGtTGGGGGTTCAAGTCCCTCCGGCCCTG	4 bp AS	2900548	Actinomycetota	Actinomycetia	Nanopelagicales	S36-B12	GCA-2737125	GCA-2737125 sp009700485	>>>>	.......	no	no	C/A
GCA_009701105.1	WLKU01000103.1.trna3	Trp	CCA	73	34	36	AGGGCAGTAGCTCAGCTGGTAGAGCGCCGGTCTCCAAAACCGATGGtCGGGGGTTCAAATCCCTCCTGCCCTG	4 bp AS	2900548	Actinomycetota	Acidimicrobiia	Acidimicrobiales	Ilumatobacteraceae	UBA3006	UBA3006 sp009701105	>>>>	.......	no	no	C/A
GCA_009377795.1	WHTJ01000067.1.trna4	Trp	CCA	73	34	36	AGGGCAGTAGCTCAACTGGCAGAGCACCGGTCTCCAAAACCGAAGGcTGGGGGTTCGAGTCCCTCCTGCCCTG	4 bp AS	2015801	Actinomycetota	Actinomycetia	Propionibacteriales	Nocardioidaceae	WHTJ01	WHTJ01 sp009377795	>>>>	.......	no	no	C/A
GCA_016124515.1	WGNN01000145.1.trna4	Trp	CCA	73	34	36	ACGGGTGTAGCTCAGCTGGTAGAGCAGTGGTCTCCAAAACCGAAGGtCGTGAGTTCGAATCTTACCACCCGTG	4 bp AS	1869227	Bacteroidota	Bacteroidia	CAILMK01	JACPUW01	JACPUW01	JACPUW01 sp016124515	>>>>	.......	no	no	G/A
GCA_016125095.1	WGMK01000011.1.trna2	Trp	CCA	76	34	36	AGGGGTGTAGCACAATGGCtAGTGCAGCGGCCTCCAAAGCCGAAGGtTGGGGGTTCGAGTCCCTCCACCCCTGCCA	4 bp AS	2654184	Hydrogenedentota	Hydrogenedentia	Hydrogenedentiales	WGMK01	WGMK01	WGMK01 sp016125095	>>>>	.......	no	no	G/A
GCA_016866495.1	VGMG01000003.1.trna4	Trp	CCA	73	34	36	GGGTGCTTAGCTCAGCTGGTAGAGCGTCGGTCTCCAAAACCGCAGGtCGGGGGTTCGATCCCCTCAGCACTCG	4 bp AS	2081524	Chlamydiota	Chlamydiia	RGXB01	RGXB01	RGXB01	RGXB01 sp016866495	>>>>	.......	no	no	T/C
GCA_016866475.1	VGMF01000004.1.trna2	Trp	CCA	73	34	36	GGGTGCTTAGCTCAGCTGGTAGAGCGTCGGTCTCCAAAACCGCAGGtCGGGGGTTCGATCCCCTCAGCACTCG	4 bp AS	2081524	Chlamydiota	Chlamydiia	RGXB01	RGXB01	RGXB01	RGXB01 sp016866475	>>>>	.......	no	no	T/C
GCA_012026885.1	VEPL01000031.1.trna1	Trp	CCA	76	34	36	AGGGGTGTAGCTCAATTGGTAGAGCGCCGGTTTCCAAAACCGAAGGtCGGGGGTTCGATTCCCTCCGCCCCTGCCA	4 bp AS	1891241	Pseudomonadota	Gammaproteobacteria	Burkholderiales	Rhodocyclaceae	Azonexus	Azonexus sp012026885	>>>>	.......	no	no	C/A
GCA_900604495.1	UWOR01000029.1.trna17	Trp	CCA	76	34	36	AGGGGTGTAGCTCAGTTGGTAGAGCGTCGGTCTCCAAAACCGTGCGcCGGGGGTTCGAGTCCCTCCACCCCTGCCA	4 bp AS	2161822	Bacillota_A	Clostridia	Peptostreptococcales	Peptostreptococcaceae	GCA-900066495	GCA-900066495 sp900066495	>>>>	.......	no	no	T/T
GCA_900552935.1	USBN01000013.1.trna1	Trp	CCA	76	33	35	GCGCCATTAGCTCAACGGCAGAGCGGCGGTCTCCAAAACCGATGaCGGGggGGTTCGACGCCTCCATGGCGTGCCA	4 bp AS	331632	Actinomycetota	Coriobacteriia	Coriobacteriales	Atopobiaceae	Parolsenella	Parolsenella sp900552935	>>>>	.......	no	no	G/A
GCA_900548735.1	URMC01000010.1.trna1	Trp	CCA	76	34	36	GGGGGTGTAGCTCAGCTGGTAGAGTACTGGTCTCCAAAACCAAGGGtCGTGGGTTCGAATCCTCCCGCCCCCGCCA	4 bp AS	172733	Bacillota_A	Clostridia	Oscillospirales	CAG-272	Firm-07	Firm-07 sp900548735	>>>>	.......	no	no	C/A
GCA_900539505.1	UQCL01000033.1.trna5	Trp	CCA	76	34	36	AGGGCAATAGCTCCAACGGTAGAGCGCCGGATTCCAAATCCGATGGtTGGGGGTTCGAATCCCTCTTGCCCTGCCA	4 bp AS	218934	Campylobacterota	Campylobacteria	Campylobacterales	Campylobacteraceae	Campylobacter_B	Campylobacter_B sp900539505	>>>>	.......	no	no	C/A
GCA_900539255.1	UQBJ01000007.1.trna6	Trp	CCA	76	34	36	AGGGCAATAGCTCCAATGGTAGAGCGCCGGATTCCAAATCCGATGGtTGGGGGTTCGAGTCCCTCTTGCCCTGCCA	4 bp AS	218934	Campylobacterota	Campylobacteria	Campylobacterales	Campylobacteraceae	Campylobacter_D	Campylobacter_D sp900539255	>>>>	.......	no	no	C/A
GCA_900539145.1	UQAX01000033.1.trna1	Trp	CCA	71	33	35	AGGGGATTAGTTCAATGGTAGAGCACCGGTCTCCAAAACCGTCGaTGGGGGTTCGAATCCCTCATCCCCTG	4 bp AS	765821	Bacillota_A	Clostridia	Lachnospirales	Lachnospiraceae	Blautia	Blautia sp900539145	>>>>	.......	no	no	C/T
GCA_005805045.1	SYNW01000084.1.trna1	Trp	CCA	73	34	36	AGGGCAGTAGCTCAGTTGGTAGAGCGCCGGTCTCCAAAACCGATGGtCGGGGGTTCAAATCCCTCCTGCCCTG	4 bp AS	2900548	Actinomycetota	Acidimicrobiia	Acidimicrobiales	Ilumatobacteraceae	BACL27	BACL27 sp005805045	>>>>	.......	no	no	C/A
GCA_015063325.1	SVUK01000010.1.trna1	Trp	CCA	76	34	36	AGGGGTATAGCTCAGCTGGTAGAGTACCGGTCTCCAAAACCGTGGGtCGCGGGTTCGAATCCTCCTGCCCCTGCCA	4 bp AS	2485925	Bacillota_A	Clostridia	Oscillospirales	CAG-272	UMGS1865	UMGS1865 sp015063325	>>>>	.......	no	no	C/T
GCA_015063385.1	SVUG01000009.1.trna2	Trp	CCA	76	34	36	AGGGGTGTAGCTCAGTTGGTAGAGTACTGGTCTCCAAAACCATGGGtCGTGGGTTCGAGTCCTTCCGCCCCTGCCA	4 bp AS	2485925	Bacillota_A	Clostridia	Oscillospirales	CAG-272	UBA1740	UBA1740 sp015063385	>>>>	.......	no	no	C/T
GCA_015063535.1	SVTY01000016.1.trna1	Trp	CCA	76	34	36	AGGGGTATAGCTCAGCTGGTAGAGTACCGGTCTCCAAAACCGTGGGtCGCGGGTTCGAATCCTCCTGCCCCTGCCA	4 bp AS	2485925	Bacillota_A	Clostridia	Oscillospirales	CAG-272	HGM12713	HGM12713 sp015063535	>>>>	.......	no	no	C/T
GCA_015063545.1	SVTX01000030.1.trna1	Trp	CCA	76	34	36	AGGGGTATAGCTCAGTTGGTAGAGTACCGGTCTCCAAAACCGTGGGtCGTGGGTTCGAGCCCTTCTGCCCCTGCCA	4 bp AS	2485925	Bacillota_A	Clostridia	Oscillospirales	CAG-272	CAG-448	CAG-448 sp015063545	>>>>	.......	no	no	C/T
GCA_015063625.1	SVTT01000006.1.trna1	Trp	CCA	76	34	36	AGGGGTATAGCTCAGCTGGTAGAGTACTGGTCTCCAAAACCAAGGGtCGTGGGTTCGAATCCTTCTGCCCCTGCCA	4 bp AS	2485925	Bacillota_A	Clostridia	Oscillospirales	CAG-272	Firm-07	Firm-07 sp015063625	>>>>	.......	no	no	C/A
GCA_015063685.1	SVTR01000001.1.trna1	Trp	CCA	76	34	36	AGGGGTATAGCTCAGCTGGTAGAGTACCGGTCTCCAAAACCGTGGGtCGCGGGTTCGAATCCTCCTGCCCCTGCCA	4 bp AS	2485925	Bacillota_A	Clostridia	Oscillospirales	CAG-272	CAG-448	CAG-448 sp015063685	>>>>	.......	no	no	C/T
GCA_015063845.1	SVTJ01000002.1.trna5	Trp	CCA	76	34	36	AGGGGTATAGCTCAGCTGGTAGAGTACCGGTCTCCAAAACCGTGGGtCGCGGGTTCGAATCCTCCTGCCCCTGCCA	4 bp AS	2485925	Bacillota_A	Clostridia	Oscillospirales	CAG-272	HGM12713	HGM12713 sp015063845	>>>>	.......	no	no	C/T
GCA_015064095.1	SVSW01000038.1.trna1	Trp	CCA	76	34	36	AGGGGTATAGCTCAGCTGGTAGAGTACCGGTCTCCAAAACCGTGGGtCGCGGGTTCGAATCCTCCTGCCCCTGCCA	4 bp AS	2485925	Bacillota_A	Clostridia	Oscillospirales	CAG-272	RGIG3994	RGIG3994 sp015064095	>>>>	.......	no	no	C/T
GCA_015064525.1	SVSC01000003.1.trna2	Trp	CCA	76	34	36	AGGGGTATAGCTCAGCTGGTAGAGTACCGGTCTCCAAAACCGTGGGtCGCGGGTTCGAATCCTCCTGCCCCTGCCA	4 bp AS	2485925	Bacillota_A	Clostridia	Oscillospirales	CAG-272	UMGS1865	UMGS1865 sp015064525	>>>>	.......	no	no	C/T
GCA_015064505.1	SVSB01000048.1.trna1	Trp	CCA	76	34	36	AGGGGTATAGCTCAGCTGGTAGAGTACCGGTCTCCAAAACCGTGGGtCGCGGGTTCGAATCCTCCTGCCCCTGCCA	4 bp AS	2485925	Bacillota_A	Clostridia	Oscillospirales	CAG-272	RUG12395	RUG12395 sp015064505	>>>>	.......	no	no	C/T
GCA_015064555.1	SVRZ01000011.1.trna1	Trp	CCA	76	34	36	AGGGGTATAGCTCAGTTGGTAGAGTACTGGTCTCCAAAACCATGGGtCGTGGGTTCAAGTCCTTCTGCCCCTGCCA	4 bp AS	2485925	Bacillota_A	Clostridia	Oscillospirales	CAG-272	UBA1740	UBA1740 sp015064555	>>>>	.......	no	no	C/T
GCA_015064685.1	SVRT01000003.1.trna1	Trp	CCA	76	34	36	AGGGGTATAGCTCAGTTGGTAGAGTACCGGTCTCCAAAACCGTGGGtCGTGGGTTCGAGCCCTTCTGCCCCTGCCA	4 bp AS	2485925	Bacillota_A	Clostridia	Oscillospirales	CAG-272	CAG-448	CAG-448 sp015064685	>>>>	.......	no	no	C/T
GCA_015064735.1	SVRP01000015.1.trna1	Trp	CCA	76	34	36	AGGGGTATAGCTCAGCTGGTAGAGTACCGGTCTCCAAAACCGTGGGtCGCGGGTTCGAATCCTCCTGCCCCTGCCA	4 bp AS	2485925	Bacillota_A	Clostridia	Oscillospirales	CAG-272	HGM12713	HGM12713 sp015064735	>>>>	.......	no	no	C/T
GCA_015064805.1	SVRN01000022.1.trna1	Trp	CCA	76	34	36	AGGGGTATAGCTCAGTTGGTAGAGTACCGGTCTCCAAAACCGTGGGtCGCGGGTTCGAGTCCTCCTGCCCCTGCCA	4 bp AS	2485925	Bacillota_A	Clostridia	Oscillospirales	CAG-272	SIG644	SIG644 sp015064805	>>>>	.......	no	no	C/T
GCA_015065135.1	SVQY01000004.1.trna1	Trp	CCA	76	34	36	AGGGGTATAGCTCAGTTGGTAGAGTACTGGTCTCCAAAACCATGGGtCGTGGGTTCGAGTCCTTCTGCCCCTGCCA	4 bp AS	2485925	Bacillota_A	Clostridia	Oscillospirales	CAG-272	Firm-07	Firm-07 sp015065135	>>>>	.......	no	no	C/T
GCA_015065215.1	SVQT01000011.1.trna1	Trp	CCA	76	34	36	AGGGGTATAGCTCAGTTGGTAGAGTACTGGTCTCCAAAACCATGGGtCGTGGGTTCGAGTCCTTCTGCCCCTGCCA	4 bp AS	2485925	Bacillota_A	Clostridia	Oscillospirales	CAG-272	Firm-07	Firm-07 sp015065215	>>>>	.......	no	no	C/T
GCA_015065285.1	SVQP01000067.1.trna1	Trp	CCA	76	34	36	AGGGGTATAGCTCAGTTGGTAGAGTACTGGTCTCCAAAACCAAGGGtCGTGGGTTCAAGTCCTTCTGCCCCTGCCA	4 bp AS	2485925	Bacillota_A	Clostridia	Oscillospirales	CAG-272	CAG-448	CAG-448 sp015065285	>>>>	.......	no	no	C/A
GCA_015065585.1	SVQC01000049.1.trna2	Trp	CCA	76	34	36	AGGGGTATAGCTCAGTTGGTAGAGCGTCGGTCTCCAAAACCGTGCGtCGAGGGTTCGAGTCCTTCTGCCCCTGCCA	4 bp AS	2485925	Bacillota_A	Clostridia	Oscillospirales	Acutalibacteraceae	SIG607	SIG607 sp015065585	>>>>	.......	no	no	T/T
GCA_015067075.1	SVND01000010.1.trna1	Trp	CCA	76	34	36	AGGGGTATAGCTCAGCTGGTAGAGTACCGGTCTCCAAAACCGTGGGtCGTGAGTTCGAATCTTACTGCCCCTGCCA	4 bp AS	2485925	Bacillota_A	Clostridia	Oscillospirales	SIG530	SIG530	SIG530 sp015067075	>>>>	.......	no	no	C/T
GCA_009469585.1	SSXW01000008.1.trna4	Trp	CCA	76	34	36	AGGGGTGTAGCTCAATTGGTAGAGCGCCGGTTTCCAAAACCGAAGGtCGGGGGTTCGATTCCCTCCGCCCCTGCCA	4 bp AS	2570192	Pseudomonadota	Gammaproteobacteria	Burkholderiales	Rhodocyclaceae	Azonexus	Azonexus sp009469585	>>>>	.......	no	no	C/A
GCA_009827235.1	SPMW01000001.1.trna5	Trp	CCA	76	34	36	AGGGCAGTAGCTCCAACGGTAGAGCGCCGGATTCCAAATCCGATGGtTGGGGGTTCGAATCCCTCCTGCCCTGCCA	4 bp AS	2561898	Campylobacterota	Campylobacteria	Campylobacterales	Campylobacteraceae	Campylobacter	Campylobacter infans	>>>>	.......	no	no	C/A
GCA_009694585.1	SHUQ01000002.1.trna4	Trp	CCA	73	34	36	AGGGTCGTAGCTCAATTGGTAGAGCACCGGTCTCCAACACCGACGGtTGGGGGTTCAAGTCCCTCCGGCCCTG	4 bp AS	2518612	Actinomycetota	Actinomycetia	Nanopelagicales	S36-B12	GCA-2737125	GCA-2737125 sp009694585	>>>>	.......	no	no	C/A
GCA_004562175.1	SFRS01000316.1.trna2	Trp	CCA	74	33	35	AGGGGTATAGTTCAATGGTAGAGCACCGGTCTCCAAAACCGTCGaTCTGGGTTCGAGTCCTAGTACCCCTGCCA	4 bp AS	1869227	Bacillota_C	Negativicutes	Acidaminococcales	Acidaminococcaceae	Phascolarctobacterium_A	Phascolarctobacterium_A sp004562175	>>>>	.......	no	no	C/T
GCA_004558595.1	SFCN01000001.1.trna3	Trp	CCA	74	33	35	AGGGGTATAGTTCAATGGTAGAGCACCGGTCTCCAAAACCGTCGaTCTGGGTTCGAGTCCTAGTACCCCTGCCA	4 bp AS	2049039	Bacillota_C	Negativicutes	Acidaminococcales	Acidaminococcaceae	Phascolarctobacterium_A	Phascolarctobacterium_A sp004558595	>>>>	.......	no	no	C/T
GCA_009923445.1	RFTN01000004.1.trna5	Trp	CCA	76	34	36	AGGAGTGTAGCTCAGCTGGTAGAGTACCGGTCTCCAAAACCGATGGtCGCAGGTTCGATCCCTGTCACTCCTGCCA	4 bp AS	1869227	Patescibacteria	Saccharimonadia	Saccharimonadales	SZUA-47	RFTN01	RFTN01 sp009923445	>>>>	.......	no	no	C/A
GCA_009923685.1	RFTA01000056.1.trna1	Trp	CCA	73	34	36	AGGGCAGTAGCTCAGTTGGTAGAGCGCCGGTCTCCAAAACCGATGGtCGGGGGTTCAAATCCCTCCTGCCCTG	4 bp AS	2900548	Actinomycetota	Acidimicrobiia	Acidimicrobiales	Ilumatobacteraceae	BACL27	BACL27 sp009923685	>>>>	.......	no	no	C/A
GCA_004294265.1	REAG01000241.1.trna4	Trp	CCA	73	34	36	ACGGGAGTAGCTCAACTGGTAGAGTAGCGGTCTCCAAAACCGAAGGtTGTAGGTTCGATGCCTACCTTCCGTG	4 bp AS	2053541	Bacteroidota	Bacteroidia	Cytophagales	UBA9547	REAG01	REAG01 sp004294265	>>>>	.......	no	no	G/A
GCA_003481745.1	QULP01000002.1.trna1	Trp	CCA	71	33	35	AGGGGATTAGTTCAATGGTAGAGCACCGGTCTCCAAAACCGTCGaTGGGGGTTCGAATCCCTCATCCCCTG	4 bp AS	2292901	Bacillota_A	Clostridia	Lachnospirales	Lachnospiraceae	Blautia	Blautia stercoris	>>>>	.......	no	no	C/T
GCA_003650445.1	QMQE01000074.1.trna1	Trp	CCA	77	35	37	AGGCCAGTAGCTCtAATTGGTAGAGCGCCGGACTCCAAATCCGATGGtTGGGGGTTCGAGTCCCTCCTGGCCTGCCA	4 bp AS	1978231	Acidobacteriota	Holophagae	Thermotomaculales	Thermotomaculaceae	UM-FILTER-49-7	UM-FILTER-49-7 sp003650445	>>>>	.......	no	no	C/A
GCA_018725485.1	QLUP01000034.1.trna1	Trp	CCA	76	34	36	ACGCCCGTAGCTCAACTGGTAGAGCGCCGGTCTCCAAAACCGTAGGtTGGGGGTTCAATTCCCTCCGGGCGTGCCA	4 bp AS	2842195	HKB111	HKB111	HKB111	HKB111	HKB111	HKB111 sp018725485	>>>>	.......	no	no	C/T
GCA_003045865.1	PZPB01000042.1.trna5	Trp	CCA	73	34	36	ACGGGTGTAGCTCAGCTGGTAGAGCAGTGGTCTCCAAAACCGAAGGtCGTGAGTTCGATTCTTACCACCCGTG	4 bp AS	1898104	Bacteroidota	Bacteroidia	Flavobacteriales	Schleiferiaceae	Croceimicrobium	Croceimicrobium sp003045865	>>>>	.......	no	no	G/A
GCA_003552765.1	PUOI01000264.1.trna1	Trp	CCA	77	35	37	AGGACTGTAGCTCAATCGGCtAGAGCAGCGGCCTCCAAAGCCGAAGGtTGGGGGTTCGAGTCCCTCCAGTCCTGCCA	4 bp AS	2030809	Hydrogenedentota	Hydrogenedentia	Hydrogenedentiales	SLHB01	SKRY01	SKRY01 sp003552765	>>>>	.......	no	no	G/A
GCA_002937495.1	PTJW01000053.1.trna1	Trp	CCA	76	34	36	AGGGGTGTAGCTCAATTGGTAGAGCAGTGGTCTCCAAAACCAAAGGtTGAGGGTTCAAGTCCTTTCACCCCTGCCA	4 bp AS	1977087	Pseudomonadota	Alphaproteobacteria	UBA1280	UBA12223	UBA12223	UBA12223 sp002937495	>>>>	.......	no	no	G/A
GCA_013824585.1	PNOB01000095.1.trna1	Trp	CCA	76	34	36	AGGCCAGTAGCATAATTGGCAATGCAGCGGACTCCAAATCCGAAGAtTGCGGGTTCAATTCCTGCCTGGCCTGCCA	4 bp AS	2067988	Desulfobacterota	Desulfobacteria	Desulfobacterales	SURF-7	QZKS01	QZKS01 sp013824585	>>>>	.......	no	no	G/A
GCA_002869535.1	PKUK01000003.1.trna6	Trp	CCA	76	34	36	AGGTCAGTAGCTCCAATGGTAGAGCGCCGGATTCCAAATCCGATGGcTGGGGGTTCGAGTCCCTCCTGGCCTGCCA	4 bp AS	1872629	Campylobacterota	Campylobacteria	Campylobacterales	Arcobacteraceae	Arcobacter	Arcobacter sp002869535	>>>>	.......	no	no	C/A
GCA_002862805.1	PKEA01000050.1.trna8	Trp	CCA	73	34	36	AGGAAAATAGCTCAGTTGGTAGAGTAGCGGTTTCCAAAACCGAAGGtCAAGAGTTCGAATCCCTTTTTTCCTG	4 bp AS	1871037	Bacteroidota	Bacteroidia	Flavobacteriales	Flavobacteriaceae	Flavobacterium	Flavobacterium sp002862805	>>>>	.......	no	no	G/A
GCA_002835545.1	PIZK01000021.1.trna10	Trp	CCA	76	34	36	AGGGGTGTAGCTCTAACGGCAGAGCAGCGGATTCCAAATCCGACGGtTGGGAGTTCGAATCTCTCCACCCCTGCCA	4 bp AS	2058087	Pseudomonadota	Gammaproteobacteria	Enterobacterales_A	Psychrobiaceae	Psychrobium	Psychrobium sp002835545	>>>>	.......	no	no	G/A
GCA_002781185.1	PEUU01000004.1.trna4	Trp	CCA	73	34	36	AGGGGCGTAGCTCAATTGGTAGAGCAGGACTCTCCAAAAGTCAAGGtTGTCGGTTCGAGCCCGGCCGCCCCTG	4 bp AS	1974592	Patescibacteria	Paceibacteria	UBA6257	GWB1-50-10	GCA-002785045	GCA-002785045 sp002781185	>>>>	.......	no	no	G/A
GCA_002746565.1	PDPI01000004.1.trna6	Trp	CCA	77	35	37	AGGGCAATAGCTCcAATTGGTAGAGCGCCGGATTCCAAATCCGATGGtTGGGGGTTCGAGTCCCTCTTGCCCTGCCA	4 bp AS	1977087	Campylobacterota	Campylobacteria	Campylobacterales	UBA1877	GCA-2746565	GCA-2746565 sp002746565	>>>>	.......	no	no	C/A
GCA_002787095.1	PCVW01000063.1.trna6	Trp	CCA	74	35	37	AGGCCAGTAGCTCcAACTGGTAGAGCAACGGACTCCAAATCCGATGGtTGGGGGTTCAAATCCCTCCTGGCCTG	4 bp AS	1974750	Omnitrophota	Koll11	1-14-0-20-64-10	1-14-0-20-64-10	1-14-0-20-64-10	1-14-0-20-64-10 sp002787095	>>>>	.......	no	no	A/A
GCA_002786855.1	PCUU01000008.1.trna4	Trp	CCA	73	34	36	ACGGGTGTAGCTCAGTTGGTAGAGCAGTGGTCTCCAAAACCAAAGGtCGTGAGTTCGAATCTTACCACCCGTG	4 bp AS	1973954	Bacteroidota	Bacteroidia	Cytophagales	Cyclobacteriaceae	Roseivirga	Roseivirga sp002786855	>>>>	.......	no	no	G/A
GCA_002770755.1	PCQY01000040.1.trna2	Trp	CCA	73	34	36	GCCGGCGTAGCTCAATTGGCAGAGTAGCGGTCTCCAAAACCGAAGGcTGCGGGTTCGAATCCTGTCGCCGGCG	4 bp AS	1975095	Patescibacteria	WWE3	CG2-30-40-12	CG2-30-40-12	CG2-30-40-12	CG2-30-40-12 sp002770755	>>>>	.......	no	no	G/A
GCA_002722545.1	PBMI01000006.1.trna4	Trp	CCA	76	34	36	GGGAGAATAGCTCAACTGGTAGAGCACCGGTCTCCAAAACCGTAGGcTGGGGGTTCGAGTCCCTCTTCTCCCGCCA	4 bp AS	2026771	Verrucomicrobiota	Verrucomicrobiae	Opitutales	MB11C04	MB11C04	MB11C04 sp002722545	>>>>	.......	no	no	C/T
GCA_900318695.1	ONLM01000277.1.trna1	Trp	CCA	71	33	35	AGGGGATTAGTTCAATGGTAGAGCAACGGTCTCCAAAACCGCCTaTGGGGGTTCGAATCCCTCATCCCCTG	4 bp AS	172733	Bacillota_A	Clostridia	Lachnospirales	Lachnospiraceae	Oribacterium	Oribacterium sp900318695	>>>>	.......	no	no	A/C
GCA_900317095.1	ONFL01000063.1.trna1	Trp	CCA	71	33	35	AGGGGCATAGTTTAATGGTAGAGTATCGGTCTCCAAAACCGCTGGTCCAGGTTCGAATCCTGGTGCCCCTG	4 bp AS	172733	Bacillota_A	Clostridia	Lachnospirales	Lachnospiraceae	UBA2912	UBA2912 sp900317095	>>>>	.......	no	no	T/C
GCA_900314845.1	OMWV01000046.1.trna1	Trp	CCA	71	33	35	AGGGGTATAGTTTAATGGTAGAGTATCGGTCTCCAAAACCGCTGGTCCAGGTTCGAATCCTGGTACCCCTG	4 bp AS	172733	Bacillota_A	Clostridia	Lachnospirales	Lachnospiraceae	UBA2912	UBA2912 sp900314845	>>>>	.......	no	no	T/C
GCA_900299495.1	OMKD01000006.1.trna5	Trp	CCA	73	34	36	GCGGGCGTAGCTCAGTTGGTAGAGCAGTGGTCTCCAAAACCAAAGGtCGCGAGTTCGAATCTTGCCGCCCGCG	4 bp AS	2044944	Bacteroidota	Bacteroidia	Chitinophagales	Saprospiraceae	AM-2324	AM-2324 sp900299495	>>>>	.......	no	no	G/A
GCA_002695025.1	NZNV01000036.1.trna5	Trp	CCA	73	34	36	ACGGGTGTAGCTCAGCTGGTAGAGCAGCGGTCTCCAAAACCGAAGGtCGTGAGTTCGATTCTTACCACCCGTG	4 bp AS	2024847	Bacteroidota	Bacteroidia	Flavobacteriales	Schleiferiaceae	Owenweeksia	Owenweeksia sp002695025	>>>>	.......	no	no	G/A
GCA_002692605.1	NZLE01000059.1.trna3	Trp	CCA	76	34	36	GGGAGAATAGCTCAACTGGTAGAGCACCGGTCTCCAAAACCGTAGGcTGGGGGTTCGAGTCCCTCTTCTCCCGCCA	4 bp AS	2026771	Verrucomicrobiota	Verrucomicrobiae	Opitutales	MB11C04	MB11C04	MB11C04 sp002692605	>>>>	.......	no	no	C/T
GCF_016806695.1	NZ_WUED01000010.1.trna5	Trp	CCA	76	34	36	AGGGCAATAGCTCCAACGGTAGAGCGCCGGATTCCAAATCCGATGGtTGGGGGTTCGAATCCCTCTTGCCCTGCCA	4 bp AS	2691918	Campylobacterota	Campylobacteria	Campylobacterales	Campylobacteraceae	Campylobacter_D	Campylobacter_D bilis	>>>>	.......	no	no	C/A
GCF_009677585.1	NZ_WKYV01000068.1.trna1	Trp	CCA	71	33	35	AGGGGATTAGTTCAATGGTAGAGCACCGGTCTCCAAAACCGTCGaTGGGGGTTCGAATCCCTCATCCCCTG	4 bp AS	2584658	Bacillota_A	Clostridia	Lachnospirales	Lachnospiraceae	Lactonifactor	Lactonifactor sp009677585	>>>>	.......	no	no	C/T
GCF_009677585.1	NZ_WKYV01000058.1.trna1	Trp	CCA	71	33	35	AGGGGATTAGTTCAATGGTAGAGCACCGGTCTCCAAAACCGTCGaTGGGGGTTCGAATCCCTCATCCCCTG	4 bp AS	2584658	Bacillota_A	Clostridia	Lachnospirales	Lachnospiraceae	Lactonifactor	Lactonifactor sp009677585	>>>>	.......	no	no	C/T
GCF_009690845.1	NZ_VWSJ01000011.1.trna5	Trp	CCA	76	34	36	AGGGCAATAGCTCTAATGGTAGAGCGCCGGATTCCAAATCCGATGGtTGGGGGTTCGAGTCCCTCTTGCCCTGCCA	4 bp AS	2608384	Campylobacterota	Campylobacteria	Campylobacterales	Campylobacteraceae	Campylobacter_B	Campylobacter_B portucalensis	>>>>	.......	no	no	C/A
GCF_008711155.1	NZ_VUYQ01000005.1.trna4	Trp	CCA	76	34	36	AGGGGTGTAGCTCAATTGGTAGAGCGCCGGTTTCCAAAACCGAAGGtCGGGGGTTCGATTCCCTCCGCCCCTGCCA	4 bp AS	2608630	Pseudomonadota	Gammaproteobacteria	Burkholderiales	Rhodocyclaceae	Azonexus	Azonexus sp008711155	>>>>	.......	no	no	C/A
GCF_008014645.1	NZ_VOWY01000001.1.trna3	Trp	CCA	74	33	35	ACCTGGTTAGCACAATGGTAGTGCATCGGTCTCCAAAACCGTTGaTCGGGGTTCGATTCCCCGGCCAGGTGCCA	4 bp AS	2560852	Actinomycetota	Coriobacteriia	Coriobacteriales	Coriobacteriaceae	Collinsella	Collinsella sp008014645	>>>>	.......	no	no	T/T
GCF_008011665.1	NZ_VOWJ01000021.1.trna6	Trp	CCA	76	34	36	AGGGCAATAGCTCCAATGGTAGAGCGCCGGATTCCAAATCCGATGGtTGGGGGTTCGAATCCCTCTTGCCCTGCCA	4 bp AS	1031542	Campylobacterota	Campylobacteria	Campylobacterales	Campylobacteraceae	Campylobacter_D	Campylobacter_D volucris_A	>>>>	.......	no	no	C/A
GCF_008124865.1	NZ_VNHY01000003.1.trna1	Trp	CCA	73	34	36	ACGGGTGTAGCTCAATTGGCAGAGCAGTGGTCTCCAAAACCGAAGGtTGTGGGTTCGAGTCCTTCCACCCGTG	4 bp AS	860790	Bacteroidota	Rhodothermia	Balneolales	Balneolaceae	Fodinibius	Fodinibius salinus	>>>>	.......	no	no	G/A
GCF_008633915.1	NZ_VJNV01000026.1.trna5	Trp	CCA	76	34	36	AGGACAATAGCTCTAATGGTAGAGCGCCGGATTCCAAATCCGATGGtTGGGGGTTCGAGTCCCTCTTGTCCTGCCA	4 bp AS	2593546	Campylobacterota	Campylobacteria	Campylobacterales	Campylobacteraceae	Campylobacter_D	Campylobacter_D sp008633915	>>>>	.......	no	no	C/A
GCF_005771535.1	NZ_VANU01000005.1.trna5	Trp	CCA	76	34	36	AGGTCAGTAGCTCCAATGGTAGAGCGCCGGATTCCAAATCCGATGGtTACGGGTTCGAGTCCTGTCTGGCCTGCCA	4 bp AS	2576037	Campylobacterota	Campylobacteria	Campylobacterales	Arcobacteraceae	Halarcobacter	Halarcobacter arenosus	>>>>	.......	no	no	C/A
GCF_900538215.1	NZ_UNSD01000006.1.trna5	Trp	CCA	73	34	36	ACGGGCGTAGCTCAGCTGGTAGAGCAGTGGTCTCCAAAACCAAAGGtCGAGGGTTCGATCCCTTCCGCCCGTG	4 bp AS	2497989	Bacteroidota	Bacteroidia	Flavobacteriales	Weeksellaceae	Ornithobacterium	Ornithobacterium hominis	>>>>	.......	no	no	G/A
GCF_900461125.1	NZ_UFVT01000001.1.trna38	Trp	CCA	71	33	35	AGGGGATTAGTTCAATGGTAGAGCACCGGTCTCCAAAACCGTCGaTGGGGGTTCGAATCCCTCATCCCCTG	4 bp AS	1532	Bacillota_A	Clostridia	Lachnospirales	Lachnospiraceae	Blautia	Blautia coccoides	>>>>	.......	no	no	C/T
GCF_004357905.1	NZ_SMTT01000011.1.trna5	Trp	CCA	76	34	36	AGGGCAATAGCTCCAACGGTAGAGCACCGGATTCCAAATCCGATGGtTGGGGGTTCGAATCCCTCTTGCCCTGCCA	4 bp AS	201	Campylobacterota	Campylobacteria	Campylobacterales	Campylobacteraceae	Campylobacter_D	Campylobacter_D lari_D	>>>>	.......	no	no	C/A
GCF_004341685.1	NZ_SMAA01000016.1.trna2	Trp	CCA	76	34	36	AGGGGCATAGCTCAATTGGTAGAGTACTGGTCTCCAAAACCATTGGtTGAGGGTTCGAGTCCTTCTGCCCCTGCCA	4 bp AS	86956	Bacillota_C	Negativicutes	Selenomonadales	Selenomonadaceae	Pectinatus	Pectinatus cerevisiiphilus	>>>>	.......	no	no	C/T
GCF_004134905.2	NZ_SDPQ02000003.1.trna18	Trp	CCA	73	34	36	GGGCCCATAGCTCAGGGGTtAGAGCCGCCGCCTCCAAAGCGGATGGtCGCGGGTTCGAATCCCGCTGGGTTTT	4 bp AS	363867	Actinomycetota	Actinomycetia	Propionibacteriales	Nocardioidaceae	Aeromicrobium	Aeromicrobium ginsengisoli	>>>>	.......	no	no	G/A
GCF_004016505.1	NZ_SACR01000001.1.trna6	Trp	CCA	76	34	36	AGGGGTGTAGCTCAATTGGTAGAGCGCCGGTTTCCAAAACCGAAGGtCGGGGGTTCGATTCCCTCCGCCCCTGCCA	4 bp AS	1862385	Pseudomonadota	Gammaproteobacteria	Burkholderiales	Burkholderiaceae_B	Rubrivivax	Rubrivivax rivuli	>>>>	.......	no	no	C/A
GCF_004378855.1	NZ_RYYL01000003.1.trna6	Trp	CCA	76	34	36	AGGGCAATAGCTCCAACGGTAGAGCGCCGGATTCCAAATCCGATGGtTGGGGGTTCGAATCCCTCTTGCCCTGCCA	4 bp AS	2498120	Campylobacterota	Campylobacteria	Campylobacterales	Campylobacteraceae	Campylobacter_D	Campylobacter_D sp004378855	>>>>	.......	no	no	C/A
GCF_003815015.1	NZ_RKRE01000001.1.trna2	Trp	CCA	76	34	36	GGGGGAGTAGCTCAATTGGTAGAGCAGCGGTCTCCAAAACCGAAGAtTGTGGGTTCGAGTCCTGCCTCCCCCGCCA	4 bp AS	1894989	Bacillota_B	Desulfotomaculia	Ammonifexales	Ammonificaceae	Thermodesulfitimonas	Thermodesulfitimonas autotrophica	>>>>	.......	no	no	G/A
GCF_003660395.1	NZ_QXQT01000009.1.trna6	Trp	CCA	76	34	36	AGGTCAGTAGCTCCAATGGTAGAGCGCCGGTCTCCAAAACCGATTGtTGGGGGTTCGAGTCCCTCCTGGCCTGCCA	4 bp AS	2316076	Campylobacterota	Campylobacteria	Campylobacterales	Helicobacteraceae	Helicobacter_E	Helicobacter_E vulpis	>>>>	.......	no	no	C/A
GCF_003660285.1	NZ_QXQQ01000003.1.trna5	Trp	CCA	76	34	36	AGGTCAGTAGCTCCAATGGTAGAGCACCGGTCTCCAAAACCGATTGtTGGGGGTTCGAGTCCCTCCTGACCTGCCA	4 bp AS	2316079	Campylobacterota	Campylobacteria	Campylobacterales	Helicobacteraceae	Helicobacter_E	Helicobacter_E labacensis	>>>>	.......	no	no	C/A
GCF_003481825.1	NZ_QULW01000018.1.trna1	Trp	CCA	71	33	35	AGGGGATTAGTTCAATGGTAGAGCACCGGTCTCCAAAACCGTCGaTGGGGGTTCGAGCCCCTCATCCCCTG	4 bp AS	2292311	Bacillota_A	Clostridia	Lachnospirales	Lachnospiraceae	Ventrimonas	Ventrimonas sp003481825	>>>>	.......	no	no	C/T
GCF_003480315.1	NZ_QUIV01000006.1.trna1	Trp	CCA	71	33	35	AGGGGATTAGTTCAATGGTAGAGCACCGGTCTCCAAAACCGTCGaTGGGGGTTCGAGCCCCTCATCCCCTG	4 bp AS	2292304	Bacillota_A	Clostridia	Lachnospirales	Lachnospiraceae	Ventrimonas	Ventrimonas sp003480315	>>>>	.......	no	no	C/T
GCF_004323845.1	NZ_QPGR01000004.1.trna5	Trp	CCA	76	34	36	AGGGCAATAGCTCCAATGGTAGAGCGCCGGATTCCAAATCCGATGGtTGGGGGTTCGAGTCCCTCTTGCCCTGCCA	4 bp AS	2267891	Campylobacterota	Campylobacteria	Campylobacterales	Campylobacteraceae	Campylobacter_D	Campylobacter_D novaezeelandiae	>>>>	.......	no	no	C/A
GCF_003208175.1	NZ_QKMR01000006.1.trna1	Trp	CCA	76	34	36	AGGGGTGTAGCGCAATTGGTAGAGTACCGGTCTCCAAAACCGTTGGcTGTGGGTTCGAGTCCCCCCACCCCTGCCA	4 bp AS	1121337	Bacillota_A	Clostridia	Acetivibrionales	DSM-27016	Ruminiclostridium	Ruminiclostridium sufflavum	>>>>	.......	no	no	C/T
GCF_006864535.1	NZ_QHLL01000005.1.trna5	Trp	CCA	76	34	36	AGGGCAATAGCTCCAACGGTAGAGCGCCGGATTCCAAATCCGATGGtTGGGGGTTCGAATCCCTCTTGCCCTGCCA	4 bp AS	2202200	Campylobacterota	Campylobacteria	Campylobacterales	Campylobacteraceae	Campylobacter_D	Campylobacter_D sp006864535	>>>>	.......	no	no	C/A
GCF_006864365.1	NZ_QHLJ01000005.1.trna5	Trp	CCA	76	34	36	AGGGCAATAGCTCCAACGGTAGAGCGCCGGATTCCAAATCCGATGGtTGGGGGTTCGAATCCCTCTTGCCCTGCCA	4 bp AS	535091	Campylobacterota	Campylobacteria	Campylobacterales	Campylobacteraceae	Campylobacter_D	Campylobacter_D sp006864365	>>>>	.......	no	no	C/A
GCF_006864425.1	NZ_QHLI01000004.1.trna5	Trp	CCA	76	34	36	AGGACTGTAGCTCCAACGGTAGAGCGCCGGATTCCAAATCCGATGGtTGGGGGTTCGAATCCCTCCGGTCCTGCCA	4 bp AS	654363	Campylobacterota	Campylobacteria	Campylobacterales	Campylobacteraceae	Campylobacter_D	Campylobacter_D troglodytis	>>>>	.......	no	no	C/A
GCF_003001815.1	NZ_PVMZ01000004.1.trna1	Trp	CCA	74	35	37	ACGGGTGTAGCTCAACGGCatAGAGCACCGGTCTCCAAAACCGAAGGtTGCAGGTTCGAATCCTGCCGCCCGTG	4 bp AS	113567	Actinomycetota	Actinomycetia	Mycobacteriales	Micromonosporaceae	Actinoplanes	Actinoplanes italicus	>>>>	.......	no	no	C/A
GCF_002913745.1	NZ_PPCG01000019.1.trna5	Trp	CCA	76	34	36	AGGGCAATAGCTCCAACGGTAGAGCGCTGGATTCCAAATCCAATGGtTGGGGGTTCGAATCCCTCTTGCCCTGCCA	4 bp AS	199	Campylobacterota	Campylobacteria	Campylobacterales	Campylobacteraceae	Campylobacter_A	Campylobacter_A concisus_R	>>>>	.......	no	no	C/A
GCF_002914005.1	NZ_POZU01000068.1.trna5	Trp	CCA	76	34	36	AGGGCAATAGCTCCAACGGTAGAGCGCTGGATTCCAAATCCAATGGtTGGGGGTTCGAATCCCTCTTGCCCTGCCA	4 bp AS	199	Campylobacterota	Campylobacteria	Campylobacterales	Campylobacteraceae	Campylobacter_A	Campylobacter_A concisus_N	>>>>	.......	no	no	C/A
GCF_002913945.1	NZ_POZK01000035.1.trna6	Trp	CCA	76	34	36	AGGGCAATAGCTCCAACGGTAGAGCGCTGGATTCCAAATCCAATGGtTGGGGGTTCGAATCCCTCTTGCCCTGCCA	4 bp AS	199	Campylobacterota	Campylobacteria	Campylobacterales	Campylobacteraceae	Campylobacter_A	Campylobacter_A concisus_P	>>>>	.......	no	no	C/A
GCF_003048575.1	NZ_PIRZ01000002.1.trna5	Trp	CCA	76	34	36	AGGGCAATAGCTCCAACGGTAGAGCGCTGGATTCCAAATCCAATGGcTGGGGGTTCGAATCCCTCTTGCCCTGCCA	4 bp AS	199	Campylobacterota	Campylobacteria	Campylobacterales	Campylobacteraceae	Campylobacter_A	Campylobacter_A concisus_U	>>>>	.......	no	no	C/A
GCF_003048535.1	NZ_PIRQ01000002.1.trna7	Trp	CCA	76	34	36	AGGGCAATAGCTCCAACGGTAGAGCGCTGGATTCCAAATCCAATGGtTGGGGGTTCGAATCCCTCTTGCCCTGCCA	4 bp AS	199	Campylobacterota	Campylobacteria	Campylobacterales	Campylobacteraceae	Campylobacter_A	Campylobacter_A concisus_S	>>>>	.......	no	no	C/A
GCF_003048905.1	NZ_PIRO01000001.1.trna32	Trp	CCA	76	34	36	AGGGCAATAGCTCCAACGGTAGAGCGCTGGATTCCAAATCCAATGGtTGGGGGTTCGAATCCCTCTTGCCCTGCCA	4 bp AS	199	Campylobacterota	Campylobacteria	Campylobacterales	Campylobacteraceae	Campylobacter_A	Campylobacter_A concisus_V	>>>>	.......	no	no	C/A
GCF_003049085.1	NZ_PIQX01000001.1.trna7	Trp	CCA	76	34	36	AGGGCAATAGCTCCAACGGTAGAGCGCTGGATTCCAAATCCAATGGtTGGGGGTTCGAATCCCTCTTGCCCTGCCA	4 bp AS	199	Campylobacterota	Campylobacteria	Campylobacterales	Campylobacteraceae	Campylobacter_A	Campylobacter_A concisus_H	>>>>	.......	no	no	C/A
GCF_003048405.1	NZ_PIQS01000002.1.trna7	Trp	CCA	76	34	36	AGGGCAATAGCTCCAACGGTAGAGCGCTGGATTCCAAATCCAATGGtTGGGGGTTCGAATCCCTCTTGCCCTGCCA	4 bp AS	199	Campylobacterota	Campylobacteria	Campylobacterales	Campylobacteraceae	Campylobacter_A	Campylobacter_A concisus_Q	>>>>	.......	no	no	C/A
GCF_003285565.1	NZ_PHQP01000003.1.trna1	Trp	CCA	74	35	37	ATGCCCGTAGCTCAATTtGGCAGAGCAACTGTTTCCAAAGCAGGCGGtTGCAGGTTCGAGTCCTGCCGGGCGTG	4 bp AS	2055947	Actinomycetota	Actinomycetia	Mycobacteriales	Mycobacteriaceae	Corynebacterium	Corynebacterium heidelbergense	>>>>	.......	no	no	A/G
GCF_004116335.1	NZ_PDKN01000006.1.trna6	Trp	CCA	76	34	36	AGGTCAGTAGCTCCAATGGTAGAGCGCCGGATTCCAAATCCGATGGcTGGGGGTTCGAGTCCCTCCTGGCCTGCCA	4 bp AS	2044504	Campylobacterota	Campylobacteria	Campylobacterales	Arcobacteraceae	Marinarcus	Marinarcus aquaticus	>>>>	.......	no	no	C/A
GCF_004116725.1	NZ_PDKG01000003.1.trna5	Trp	CCA	76	34	36	AGGTCAGTAGCTCCAATGGTAGAGCGCCGGATTCCAAATCCGATGGtTGGGGGTTCGAGTCCCTCCTGGCCTGCCA	4 bp AS	2044507	Campylobacterota	Campylobacteria	Campylobacterales	Arcobacteraceae	Malaciobacter	Malaciobacter sp004116725	>>>>	.......	no	no	C/A
GCF_004116495.1	NZ_PDKC01000002.1.trna5	Trp	CCA	76	34	36	AGGTCAGTAGCTCCAATGGTAGAGCGCCGGATTCCAAATCCGATGGtTGGGGGTTCGAATCCCTCCTGGCCTGCCA	4 bp AS	1935424	Campylobacterota	Campylobacteria	Campylobacterales	Arcobacteraceae	Malaciobacter	Malaciobacter sp004116495	>>>>	.......	no	no	C/A
GCF_900243075.1	NZ_OEZH01000085.1.trna20	Trp	CCA	76	34	36	AGGGGTGTAGCTCAGTTGGTAGAGCGTCGGTCTCCAAAACCGTGCGcCGGGGGTTCGAGTCCCTCCACCCCTGCCA	4 bp AS	1496	Bacillota_A	Clostridia	Peptostreptococcales	Peptostreptococcaceae	Clostridioides	Clostridioides difficile_D	>>>>	.......	no	no	T/T
GCF_005406215.1	NZ_NXMA01000009.1.trna5	Trp	CCA	76	34	36	AGGGCAATAGCTCCAACGGTAGAGCGCCGGATTCCAAATCCGCAGGtTGGGGGTTCGAGTCCCTCTTGCCCTGCCA	4 bp AS	2510190	Campylobacterota	Campylobacteria	Campylobacterales	Campylobacteraceae	Campylobacter_D	Campylobacter_D aviculae	>>>>	.......	no	no	C/C
GCF_005406205.1	NZ_NXLZ01000010.1.trna5	Trp	CCA	76	34	36	AGGGCAATAGCTCCAACGGTAGAGCGTCGGATTCCAAATCCGCAGGtTGGGGGTTCGAGTCCCTCTTGCCCTGCCA	4 bp AS	2510189	Campylobacterota	Campylobacteria	Campylobacterales	Campylobacteraceae	Campylobacter_D	Campylobacter_D estrildidarum	>>>>	.......	no	no	T/C
GCF_005406225.1	NZ_NXLY01000013.1.trna5	Trp	CCA	76	34	36	AGGGCAATAGCTCTAACGGTAGAGCGTCGGATTCCAAATCCGCAGGtTGGGGGTTCGAATCCCTCTTGCCCTGCCA	4 bp AS	2510188	Campylobacterota	Campylobacteria	Campylobacterales	Campylobacteraceae	Campylobacter_D	Campylobacter_D taeniopygiae	>>>>	.......	no	no	T/C
GCF_002837275.1	NZ_NXIF01000031.1.trna5	Trp	CCA	76	34	36	AGGTCAGTAGCTCCAATGGTAGAGCGCCGGATTCCAAATCCGATGGtTGGGGGTTCGAATCCTCTCTGGCCTGCCA	4 bp AS	197482	Campylobacterota	Campylobacteria	Campylobacterales	Arcobacteraceae	Malaciobacter	Malaciobacter halophilus	>>>>	.......	no	no	C/A
GCF_002216005.1	NZ_NIQC01000001.1.trna2	Trp	CCA	76	34	36	AGGGGAGTAGCTCAATTGGCAGAGCAGCGGCCTCCAAAGCCGAAGGtTGTGGGTTCAAGTCCTGTCTCCCCTGCCA	4 bp AS	759412	Bacillota_D	Natranaerobiia	Natranaerobiales	Natranaerobiaceae	Natranaerobius_A	Natranaerobius_A trueperi	>>>>	.......	no	no	G/A
GCF_002179635.1	NZ_NFOE01000070.1.trna5	Trp	CCA	76	34	36	AGGGCAATAGCTCCAACGGTAGAGCGCCGGATTCCAAATCCGATGGtTGGGGGTTCGAATCCCTCTTGCCCTGCCA	4 bp AS	197	Campylobacterota	Campylobacteria	Campylobacterales	Campylobacteraceae	Campylobacter_D	Campylobacter_D jejuni_C	>>>>	.......	no	no	C/A
GCF_002161285.1	NZ_NFHH01000005.1.trna1	Trp	CCA	71	33	35	AGGGGATTAGTTCAATGGTAGAGCACCGGTCTCCAAAACCGTCGaTGGGGGTTCGAATCCCTCATCCCCTG	4 bp AS	1965659	Bacillota_A	Clostridia	Lachnospirales	Lachnospiraceae	Blautia	Blautia ornithocaccae	>>>>	.......	no	no	C/T
GCF_002159265.1	NZ_NFHG01000001.1.trna3	Trp	CCA	74	33	35	AGGGGTATAGCTCAATGGTAGAGTGACGGTCTCCAAAACCGGGTaTGAGAGTTCGATTCTTTCTACCCCTGCCA	4 bp AS	1965660	Bacillota_A	Clostridia	Oscillospirales	Oscillospiraceae	Flavonifractor	Flavonifractor sp002159265	>>>>	.......	no	no	A/G
GCF_002165775.1	NZ_NDYP01000002.1.trna8	Trp	CCA	76	34	36	AGGGCAATAGCTCCAACGGTAGAGCGCTGGATTCCAAATCCAATGGtTGGGGGTTCGAATCCCTCTTGCCCTGCCA	4 bp AS	199	Campylobacterota	Campylobacteria	Campylobacterales	Campylobacteraceae	Campylobacter_A	Campylobacter_A concisus_E	>>>>	.......	no	no	C/A
GCF_002165785.1	NZ_NDYO01000006.1.trna7	Trp	CCA	76	34	36	AGGGCAATAGCTCCAACGGTAGAGCGCTGGATTCCAAATCCAATGGtTGGGGGTTCGAATCCCTCTTGCCCTGCCA	4 bp AS	199	Campylobacterota	Campylobacteria	Campylobacterales	Campylobacteraceae	Campylobacter_A	Campylobacter_A concisus_W	>>>>	.......	no	no	C/A
GCF_003063245.1	NZ_MUXE01000020.1.trna5	Trp	CCA	76	34	36	AGGTCAGTAGCTCCAATGGTAGAGCGCCGGATTCCAAATCCGATGGtTGTGGGTTCGAATCCCTCCTGGCCTGCCA	4 bp AS	1912877	Campylobacterota	Campylobacteria	Campylobacterales	Arcobacteraceae	Aliarcobacter	Aliarcobacter caeni	>>>>	.......	no	no	C/A
GCF_001747105.1	NZ_MDGQ01000005.1.trna4	Trp	CCA	73	34	36	ACGGGTGTAGCTCAGTTGGTAGAGCAGTGGTCTCCAAAACCAAAGGtCGTGAGTTCGAATCTTACCACCCGTG	4 bp AS	1563681	Bacteroidota	Bacteroidia	Cytophagales	Cyclobacteriaceae	Fabibacter	Fabibacter misakiensis	>>>>	.......	no	no	G/A
GCF_001747095.1	NZ_MDGP01000001.1.trna21	Trp	CCA	73	34	36	ACGGGTGTAGCTCAGTTGGTAGAGCAGTGGTCTCCAAAACCAAAGGtCGTGAGTTCGAATCTTACCACCCGTG	4 bp AS	1889784	Bacteroidota	Bacteroidia	Cytophagales	Cyclobacteriaceae	Fabibacter	Fabibacter sp001747095	>>>>	.......	no	no	G/A
GCF_900187115.1	NZ_LT906455.1.trna40	Trp	CCA	76	34	36	AGGTCAGTAGCTCCAATGGTAGAGCGCCGGATTCCAAATCCGATGGtTGTGGGTTCGAATCCCCCCTGGCCTGCCA	4 bp AS	28197	Campylobacterota	Campylobacteria	Campylobacterales	Arcobacteraceae	Aliarcobacter	Aliarcobacter butzleri	>>>>	.......	no	no	C/A
GCF_900120295.1	NZ_LT635470.1.trna1	Trp	CCA	71	33	35	AGGGGATTAGTTCAATGGTAGAGCACCGGTCTCCAAAACCGTCGaTGGGGGTTCGAATCCCTCATCCCCTG	4 bp AS	1907659	Bacillota_A	Clostridia	Lachnospirales	Lachnospiraceae	Blautia	Blautia sp900120295	>>>>	.......	no	no	C/T
GCF_900106845.1	NZ_LT629860.1.trna5	Trp	CCA	76	34	36	AGGGGTGTAGCTCAGTTGGTAGAGCGTCGGTCTCCAAAACCGTGCGcCGGGGGTTCGAGTCCCTCCACCCCTGCCA	4 bp AS	1776391	Bacillota_A	Clostridia	Peptostreptococcales	Peptostreptococcaceae	Romboutsia	Romboutsia timonensis	>>>>	.......	no	no	T/T
GCF_900089595.1	NZ_LT594323.1.trna8	Trp	CCA	72	33	35	AGGGGCGTAGCTCAACGGAAGAGCACCGGACTCCAACTCCGACGGtTGCAGGTTCGAATCCTGTCGCCCCTG	4 bp AS	261654	Actinomycetota	Actinomycetia	Mycobacteriales	Micromonosporaceae	Micromonospora	Micromonospora auratinigra	>>>>	.......	no	no	C/A
GCF_900476105.1	NZ_LS991951.1.trna25	Trp	CCA	74	33	35	GGGGGTTTAGTATAATGGTAGTGCTGCAGTCTCCAAAACTGAATGTAAGGGTTCGATTCCTTTAACCCCTGCCA	4 bp AS	53558	Bacillota	Bacilli	Mycoplasmatales	Metamycoplasmataceae	Mycoplasmopsis_A	Mycoplasmopsis_A edwardii	>>>>	.......	no	no	G/A
GCF_900475935.1	NZ_LS483431.1.trna41	Trp	CCA	76	34	36	AGGGCAGTAGCTCCAACGGTAGAGCGCCGGATTCCAAATCCGATGGtTGGGGGTTCGAATCCCTCCTGCCCTGCCA	4 bp AS	32019	Campylobacterota	Campylobacteria	Campylobacterales	Campylobacteraceae	Campylobacter	Campylobacter fetus	>>>>	.......	no	no	C/A
GCF_001592965.1	NZ_LRPC01000023.1.trna4	Trp	CCA	73	34	36	ACGGGTGTAGCTCAGTTGGTAGAGCAGTGGTCTCCAAAACCAAAGGtCGTGAGTTCGAATCTTACCACCCGTG	4 bp AS	333140	Bacteroidota	Bacteroidia	Cytophagales	Cyclobacteriaceae	Fabibacter	Fabibacter spongicola	>>>>	.......	no	no	G/A
GCF_001592945.1	NZ_LRPB01000006.1.trna4	Trp	CCA	73	34	36	ACGGGTGTAGCTCAGCTGGTAGAGCAGTGGTCTCCAAAACCAAAGGtCGTGAGTTCGATTCTTACCACCCGTG	4 bp AS	1914963	Bacteroidota	Bacteroidia	Cytophagales	Cyclobacteriaceae	Roseivirga	Roseivirga seohaensis	>>>>	.......	no	no	G/A
GCF_001675165.1	NZ_LROS01000022.1.trna7	Trp	CCA	76	34	36	AGGGGTATAGCTCAATTGGTAGAGTGCCGGTCTCCAAAACCGTAGGtTGTAGGTTCGAGACCTACTACCCCTGCCA	4 bp AS	1353534	Bacillota_A	Clostridia	Clostridiales	Clostridiaceae	Clostridium_B	Clostridium_B ragsdalei	>>>>	.......	no	no	C/T
GCF_001592935.1	NZ_LRDB01000023.1.trna6	Trp	CCA	73	34	36	ACGGGTGTAGCTCAGCTGGTAGAGCAGTGGTCTCCAAAACCAAAGGtCGTGAGTTCGATTCTTACCACCCGTG	4 bp AS	296218	Bacteroidota	Bacteroidia	Cytophagales	Cyclobacteriaceae	Roseivirga	Roseivirga echinicomitans	>>>>	.......	no	no	G/A
GCF_900637395.1	NZ_LR134372.1.trna35	Trp	CCA	76	34	36	AGGGCAATAGCTCCAACGGTAGAGCGCCGGATTCCAAATCCGATGGtTGGGGGTTCGAATCCCTCTTGCCCTGCCA	4 bp AS	28080	Campylobacterota	Campylobacteria	Campylobacterales	Campylobacteraceae	Campylobacter_D	Campylobacter_D upsaliensis	>>>>	.......	no	no	C/A
GCF_001593005.1	NZ_LQZQ01000004.1.trna4	Trp	CCA	73	34	36	ACGGGTGTAGCTCAGCTGGTAGAGCAGTGGTCTCCAAAACCAAAGGtCGTGAGTTCGATTCTTACCACCCGTG	4 bp AS	279360	Bacteroidota	Bacteroidia	Cytophagales	Cyclobacteriaceae	Roseivirga	Roseivirga ehrenbergii	>>>>	.......	no	no	G/A
GCF_001460935.1	NZ_LN906597.1.trna9	Trp	CCA	73	34	36	AGGCCAATAGCTCAATTGGTAGAGCGCCGGTCTCCAAAACCGAAGGtTGGGGGTTCGATTCCCTCTTGGCCTG	4 bp AS	1561003	Pseudomonadota	Gammaproteobacteria	Burkholderiales	2013Ark19i	Ichthyocystis	Ichthyocystis hellenicum	>>>>	.......	no	no	C/A
GCF_001457695.1	NZ_LN831025.1.trna10	Trp	CCA	76	34	36	AGGGCAATAGCTCCAACGGTAGAGCACCGGATTCCAAATCCGATGGtTGGGGGTTCGAATCCCTCTTGCCCTGCCA	4 bp AS	197	Campylobacterota	Campylobacteria	Campylobacterales	Campylobacteraceae	Campylobacter_D	Campylobacter_D jejuni	>>>>	.......	no	no	C/A
GCF_900002575.1	NZ_LN650648.1.trna83	Trp	CCA	76	34	36	AGGGGTGTAGCTCAGTTGGTAGAGCGTCGGTCTCCAAAACCGTGCGcCGGGGGTTCGAGTCCCTCCACCCCTGCCA	4 bp AS	1507512	Bacillota_A	Clostridia	Peptostreptococcales	Peptostreptococcaceae	Romboutsia_C	Romboutsia_C hominis	>>>>	.......	no	no	T/T
GCF_900015215.1	NZ_LN555523.1.trna90	Trp	CCA	76	34	36	AGGGGTGTAGCTCAGTTGGTAGAGCGTCGGTCTCCAAAACCGTGCGcCGGGGGTTCGAGTCCCTCCACCCCTGCCA	4 bp AS	1115758	Bacillota_A	Clostridia	Peptostreptococcales	Peptostreptococcaceae	Romboutsia	Romboutsia ilealis	>>>>	.......	no	no	T/T
GCF_001422325.1	NZ_LMMR01000005.1.trna5	Trp	CCA	73	34	36	AGGGCAGTAGCTCAATTGGTAGAGCACCGGTCTCCAAAACCGACGGtTGCAGGTTCAAGTCCTGTCTGCCCTG	4 bp AS	1736314	Actinomycetota	Actinomycetia	Actinomycetales	Microbacteriaceae	Leifsonia_A	Leifsonia_A sp001422325	>>>>	.......	no	no	C/A
GCF_012978815.1	NZ_LIWR01000003.1.trna5	Trp	CCA	76	34	36	AGGGCAATAGCTCCAACGGTAGAGCGCTGGATTCCAAATCCAATGGtTGGGGGTTCGAATCCCTCTTGCCCTGCCA	4 bp AS	1705726	Campylobacterota	Campylobacteria	Campylobacterales	Campylobacteraceae	Campylobacter_A	Campylobacter_A sp012978815	>>>>	.......	no	no	C/A
GCF_001905445.1	NZ_LIVQ01000001.1.trna7	Trp	CCA	74	35	37	AGGGGTGTAGCTCAGCTGGTcAGAGCGCCGGTCTCCAACACCGAAGGcCGCAGGTTCGAATCCTGCCGCCCCTG	4 bp AS	1703927	Actinomycetota	Actinomycetia	Streptomycetales	Streptomycetaceae	Streptomyces	Streptomyces sp001905445	>>>>	.......	no	no	C/A
GCF_001418685.1	NZ_LIVM01000005.1.trna5	Trp	CCA	73	34	36	GCGGGTGTAGCTCAGCTGGTAGAGCAGTGGTCTCCAAAACCAAAGGtCGTGAGTTCGAATCTTTCCGCCCGCG	4 bp AS	1586267	Bacteroidota	Bacteroidia	Flavobacteriales	Weeksellaceae	Apibacter	Apibacter mensalis	>>>>	.......	no	no	G/A
GCF_001636845.1	NZ_LITT01000006.1.trna1	Trp	CCA	76	34	36	AGGGGTATAGCTCAATTGGTAGAGTGCCGGTCTCCAAAACCGTAGGtTGTAGGTTCGAGACCTACTACCCCTGCCA	4 bp AS	1538	Bacillota_A	Clostridia	Clostridiales	Clostridiaceae	Clostridium_B	Clostridium_B ljungdahlii_A	>>>>	.......	no	no	C/T
GCF_002738305.1	NZ_LDWZ01000057.1.trna5	Trp	CCA	76	34	36	AGGGCAATAGCTCCAACGGTAGAGCGCCGGATTCCAAATCCGATGGtTGGGGGTTCGAATCCCTCTTGCCCTGCCA	4 bp AS	1655500	Campylobacterota	Campylobacteria	Campylobacterales	Campylobacteraceae	Campylobacter_D	Campylobacter_D vulpis	>>>>	.......	no	no	C/A
GCF_000519045.1	NZ_KI912532.1.trna51	Trp	CCA	76	34	36	AGGGGTGTAGCTCAATTGGTAGAGCGCCGGTTTCCAAAACCGAAGGtCGGGGGTTCGATTCCCTCCGCCCCTGCCA	4 bp AS	1304883	Pseudomonadota	Gammaproteobacteria	Burkholderiales	Rhodocyclaceae	Azonexus	Azonexus agitatus	>>>>	.......	no	no	C/A
GCF_000439105.1	NZ_KE392230.1.trna6	Trp	CCA	76	34	36	AGGGGTGTAGCTCAGTTGGTAGAGCGTCGGTCTCCAAAACCGTGCGcCGGGGGTTCGAGTCCCTCCACCCCTGCCA	4 bp AS	1121315	Bacillota_A	Clostridia	Peptostreptococcales	Peptostreptococcaceae	Terrisporobacter	Terrisporobacter glycolicus	>>>>	.......	no	no	T/T
GCF_000413435.1	NZ_KE340326.1.trna15	Trp	CCA	76	34	36	AGGGCAATAGCTCCAACGGTAGAGCGTCGGATTCCAAATCCGCAGGtTGGGGGTTCGAATCCCTCTTGCCCTGCCA	4 bp AS	883165	Campylobacterota	Campylobacteria	Campylobacterales	Campylobacteraceae	Campylobacter_B	Campylobacter_B ureolyticus_A	>>>>	.......	no	no	T/C
GCF_000238055.2	NZ_KE148312.1.trna22	Trp	CCA	71	33	35	AGGGGATTAGTTCAAGGGTAGAGCAACGGTCTCCAAAACCGCCGaTGGGGGTTCGAATCCCTCATCCCCTG	4 bp AS	796943	Bacillota_A	Clostridia	Lachnospirales	Lachnospiraceae	Oribacterium	Oribacterium parvum	>>>>	.......	no	no	A/C
GCF_000379765.1	NZ_KB903487.1.trna4	Trp	CCA	73	34	36	ACGGGTGTAGCTCAGCTGGTAGAGCAGTGGTCTCCAAAACCAAAGGtCGTGAGTTCGAATCTTACCACCCGTG	4 bp AS	1121904	Bacteroidota	Bacteroidia	Cytophagales	Flammeovirgaceae	Flexithrix	Flexithrix dorotheae	>>>>	.......	no	no	G/A
GCF_003012055.1	NZ_JYGE01000011.1.trna3	Trp	CCA	76	34	36	AGGGGTATAGCTCAGTTGGTAGAGCGTCGGTCTCCAAAACCGTGCGcCGGGGGTTCGAGTCCCTCTACCCCTGCCA	4 bp AS	215200	Bacillota_A	Clostridia	Peptostreptococcales	Peptostreptococcaceae	Peptostreptococcus	Peptostreptococcus russellii	>>>>	.......	no	no	T/T
GCF_001891085.1	NZ_JXUP01000006.1.trna6	Trp	CCA	76	34	36	AGGGCAATAGCTCCAACGGTAGAGCGCTGGATTCCAAATCCAATGGtTGGGGGTTCGAATCCCTCTTGCCCTGCCA	4 bp AS	199	Campylobacterota	Campylobacteria	Campylobacterales	Campylobacteraceae	Campylobacter_A	Campylobacter_A concisus_O	>>>>	.......	no	no	C/A
GCF_000808015.1	NZ_JWHR01000049.1.trna13	Trp	CCA	76	34	36	AGGGGTGTAGCTCAGTTGGTAGAGCGTCGGTCTCCAAAACCGTGCGcCGGGGGTTCGAGTCCCTCCACCCCTGCCA	4 bp AS	1577792	Bacillota_A	Clostridia	Peptostreptococcales	Peptostreptococcaceae	Terrisporobacter	Terrisporobacter othiniensis	>>>>	.......	no	no	T/T
GCF_001299635.1	NZ_JRHN01000011.1.trna2	Trp	CCA	76	34	36	AGGGGTGTAGCTCAGTTGGTAGAGCGTCGGTCTCCAAAACCGTGCGcCGGGGGTTCGAGTCCCTCCACCCCTGCCA	4 bp AS	1496	Bacillota_A	Clostridia	Peptostreptococcales	Peptostreptococcaceae	Clostridioides	Clostridioides difficile_A	>>>>	.......	no	no	T/T
GCF_000711825.1	NZ_JONJ01000016.1.trna4	Trp	CCA	71	33	35	ACGGGAATAGTTCAATGGTAGAGCTACGGTCTCCAAAACCGCCGaTGGGGGTTCGAATCCCTCTTCCCGTG	4 bp AS	1121296	Bacillota_A	Clostridia	Lachnospirales	Lachnospiraceae	Clostridium_R	Clostridium_R aminophilum	>>>>	.......	no	no	A/C
GCF_000711195.1	NZ_JOMR01000001.1.trna25	Trp	CCA	77	35	37	AGGGGTGTAGCTCcAATTGGTAGAGCCGCGGATTCCAAATCCGAAGGtTGGGAGTTCGAGTCTCTCCACCCCTGCCA	4 bp AS	1123517	Pseudomonadota	Gammaproteobacteria	Thiomicrospirales	Thiomicrospiraceae	Thiomicrospira	Thiomicrospira pelophila	>>>>	.......	no	no	G/A
GCF_000716685.1	NZ_JNYC01000004.1.trna1	Trp	CCA	74	35	37	AGGGGTGTAGCTCAGCTGGTcAGAGCGCCGGTCTCCAAAACCGAAGGcCGCAGGTTCGAATCCTGCCGCCCCTG	4 bp AS	1961	Actinomycetota	Actinomycetia	Streptomycetales	Streptomycetaceae	Streptomyces	Streptomyces virginiae_A	>>>>	.......	no	no	C/A
GCF_000701485.1	NZ_JNIZ01000003.1.trna10	Trp	CCA	74	33	35	GGGAGTTTAGTATAATGGCAATGCAACAGTCTCCAAAACTGAGAaTAAGGGTTCGATTCCTTTAACTCCCGCCA	4 bp AS	1122249	Bacillota	Bacilli	Mycoplasmatales	Metamycoplasmataceae	Mycoplasmopsis_A	Mycoplasmopsis_A sturni	>>>>	.......	no	no	A/A
GCF_000622205.1	NZ_JHWE01000012.1.trna3	Trp	CCA	74	33	35	GGGAGTTTAGTATAGTGGTAGTGCTACAGTCTCCAAAACTGCAAGTAAGGGTTCGATTCCTTTAACTCCCGCCA	4 bp AS	1448135	Bacillota	Bacilli	Mycoplasmatales	Metamycoplasmataceae	Mycoplasmopsis_A	Mycoplasmopsis_A leonicaptivi	>>>>	.......	no	no	A/C
GCF_000238075.1	NZ_JH414504.1.trna22	Trp	CCA	71	33	35	AGGGGATTAGTTCAAGGGTAGAGCAACGGTCTCCAAAACCGCCGaTGGGGGTTCGAATCCCTCATCCCCTG	4 bp AS	796944	Bacillota_A	Clostridia	Lachnospirales	Lachnospiraceae	Oribacterium	Oribacterium asaccharolyticum	>>>>	.......	no	no	A/C
GCF_024723825.1	NZ_JANQBQ010000001.1.trna99	Trp	CCA	76	34	36	AGGGGTGTAGCTCAGTTGGTAGAGCGTCGGTCTCCAAAACCGTGCGcCGGGGGTTCGAGTCCCTCCACCCCTGCCA	4 bp AS	1537	Bacillota_A	Clostridia	Peptostreptococcales	Peptostreptococcaceae	Romboutsia_D	Romboutsia_D lituseburensis_A	>>>>	.......	no	no	T/T
GCF_023050945.1	NZ_JALKIM010000006.1.trna2	Trp	CCA	76	34	36	AGGAGCGTAGTTCTAATGGTAGAGCAGCGGTCTCCAAAACCGACGGtTGAGGGTTCGAGTCCTTCCGCTCCTGCCA	4 bp AS	2932816	Pseudomonadota	Gammaproteobacteria	Enterobacterales_A	Succinivibrionaceae	Anaerobiospirillum	Anaerobiospirillum sp900543125	>>>>	.......	no	no	G/A
GCF_023155095.1	NZ_JAKNDA010000002.1.trna5	Trp	CCA	77	35	37	AGGGGCGTAGTTCcAATTGGTAGAGCAGCGGTCTCCAAAACCGACGGtTGGGGGTTCGAATCCCTCCGCCCCTGCCA	4 bp AS	2914829	Pseudomonadota	Gammaproteobacteria	Enterobacterales_A	Alteromonadaceae	Idiomarina	Idiomarina sp023155095	>>>>	.......	no	no	G/A
GCF_019195455.1	NZ_JAIMBW010000001.1.trna16	Trp	CCA	76	34	36	AGGGGCGTAGCTCAGTTGGTAGAGCACCGGATTCCAAATCCGACGGcCGGGAGTTCGAGTCTCTCCGCCCCTGCCA	4 bp AS	2841589	Pseudomonadota	Alphaproteobacteria	Rhodobacterales	Rhodobacteraceae	Gymnodinialimonas	Gymnodinialimonas sp001650845	>>>>	.......	no	no	C/A
GCF_019710575.1	NZ_JAHWFK010000030.1.trna1	Trp	CCA	73	34	36	ATGGGCGTAGCTCAACCGGGAGAGCGCCGGCCTCCAAAGCCGTCAGgTGCGGGTTCGAATCCTGCCGCCCGTG	4 bp AS	2856853	Actinomycetota	Actinomycetia	Mycobacteriales	Micromonosporaceae	Actinoplanes	Actinoplanes sp019710575	>>>>	.......	no	no	C/T
GCF_020177575.1	NZ_JAHTBK010000002.1.trna1	Trp	CCA	76	34	36	AGGGGTGTAGCTCAGTTGGTAGAGCACCGGATTCCAAATCCGACGGtCGGGGGTTCGAGTCCCTCCGCCCCTGCCA	4 bp AS	2854029	Pseudomonadota	Alphaproteobacteria	Rhodobacterales	Rhodobacteraceae	Gymnodinialimonas	Gymnodinialimonas sp020177575	>>>>	.......	no	no	C/A
GCF_018913965.1	NZ_JAHMHG010000001.1.trna3	Trp	CCA	74	33	35	GGGGGTTTAGTATAATGGTAGTGCTATGGTCTCCAAAACCAAAAGTAAGGGTTCGATTCCTTTAACCCCTGCCA	4 bp AS	549718	Bacillota	Bacilli	Mycoplasmatales	Metamycoplasmataceae	Mycoplasmopsis_A	Mycoplasmopsis_A sp018913965	>>>>	.......	no	no	A/A
GCF_018917435.1	NZ_JAHLOQ010000078.1.trna15	Trp	CCA	76	34	36	AGGGGTGTAGCTCAGTTGGTAGAGCGTCGGTCTCCAAAACCGTGCGcCGGGGGTTCGAGTCCCTCTACCCCTGCCA	4 bp AS	261299	Bacillota_A	Clostridia	Peptostreptococcales	Peptostreptococcaceae	Intestinibacter	Intestinibacter bartlettii_A	>>>>	.......	no	no	T/T
GCF_018917235.1	NZ_JAHLOF010000019.1.trna14	Trp	CCA	76	34	36	AGGGGTATAGCTCAGTTGGTAGAGCGTCGGTCTCCAAAACCGTGCGcCGGGGGTTCGAGTCCCTCTACCCCTGCCA	4 bp AS	1540	Bacillota_A	Clostridia	Peptostreptococcales	Peptostreptococcaceae	Clostridioides_A	Clostridioides_A sp002390935	>>>>	.......	no	no	T/T
GCF_018145655.1	NZ_JAGSSY010000002.1.trna12	Trp	CCA	76	34	36	AGGGCAATAGCTCCAACGGTAGAGCACTGGATTCCAAATCCAATGGtTGGGGGTTCGAATCCCTCTTGCCCTGCCA	4 bp AS	2829105	Campylobacterota	Campylobacteria	Campylobacterales	Campylobacteraceae	Campylobacter_A	Campylobacter_A anatolicus	>>>>	.......	no	no	C/A
GCF_017873185.1	NZ_JAGGJX010000011.1.trna14	Trp	CCA	76	34	36	AGGGGTATAGCTCAGTTGGTAGAGCGTCGGTCTCCAAAACCGTGCGcCGGGGGTTCGAGTCCCTCTACCCCTGCCA	4 bp AS	1540	Bacillota_A	Clostridia	Peptostreptococcales	Peptostreptococcaceae	Clostridioides_A	Clostridioides_A mangenotii	>>>>	.......	no	no	T/T
GCF_017592825.1	NZ_JAGFMD010000008.1.trna5	Trp	CCA	73	34	36	ACGGGTGTAGCTCAGTTGGTAGAGCAGTGGTCTCCAAAACCAAAGGtCGTGAGTTCGAATCTTACCACCCGTG	4 bp AS	2819237	Bacteroidota	Bacteroidia	Cytophagales	Cyclobacteriaceae	Fabibacter	Fabibacter sp017592825	>>>>	.......	no	no	G/A
GCF_017313265.1	NZ_JAFLQZ010000006.1.trna2	Trp	CCA	74	33	35	ATGGGCATAGCTCAATGGCAGAGCGCCGGTCTCCAAAACCGTAGaCCTAGGTTCGATTCCTAGTGCCTGTGCCA	4 bp AS	2816474	Bacteroidota	Bacteroidia	Cytophagales	Hymenobacteraceae	Hymenobacter	Hymenobacter telluris	>>>>	.......	no	no	C/T
GCF_016937535.1	NZ_JAFHKK010000002.1.trna6	Trp	CCA	76	34	36	AGGGCAATAGCTCCAATGGTAGAGCGCCGGATTCCAAATCCGATTGtTGGGGGTTCGAGTCCCTCTTGCCCTGCCA	4 bp AS	2813362	Campylobacterota	Campylobacteria	Campylobacterales	UBA1877	Kmv14	Kmv14 sp016937535	>>>>	.......	no	no	C/A
GCF_017979425.1	NZ_JAERIS010000005.1.trna5	Trp	CCA	76	34	36	AGGTCAGTAGCTCCAATGGTAGAGCGCCGGTCTCCAAAACCGATTGtTGGGGGTTCGAGTCCCTCCTGGCCTGCCA	4 bp AS	56878	Campylobacterota	Campylobacteria	Campylobacterales	Helicobacteraceae	Helicobacter_E	Helicobacter_E salomonis	>>>>	.......	no	no	C/A
GCF_016722765.1	NZ_JAEQND010000013.1.trna9	Trp	CCA	76	34	36	ACGGGGGTAGCTCAACTGGCTGAGCAGCGAGCTCCAAACTCGAAGGcTGGGGGTTCGAGTCCCTCTCCCTGTGCCA	4 bp AS	2039631	Pseudomonadota	Gammaproteobacteria	Burkholderiales	Burkholderiaceae_B	Ramlibacter	Ramlibacter alkalitolerans	>>>>	.......	no	no	G/A
GCF_016599045.1	NZ_JAENKV010000003.1.trna5	Trp	CCA	76	34	36	AGGGCAATAGCTCCAATGGTAGAGCGCCGGATTCCAAATCCGATGGtTGGGGGTTCGAATCCCTCTTGCCCTGCCA	4 bp AS	2768148	Campylobacterota	Campylobacteria	Campylobacterales	Campylobacteraceae	Campylobacter_D	Campylobacter_D sp016599045	>>>>	.......	no	no	C/A
GCF_016827595.1	NZ_JAECMS010000001.1.trna11	Trp	CCA	73	34	36	ACGGGCGTAGCTCAGCTGGTAGAGCAGTGGTCTCCAAAACCAAAGGtCGTGAGTTCGATTCTTACCGCCCGTG	4 bp AS	2792783	Bacteroidota	Bacteroidia	Flavobacteriales	Flavobacteriaceae	Luteirhabdus	Luteirhabdus pelagi	>>>>	.......	no	no	G/A
GCF_015595035.1	NZ_JADNRN010000003.1.trna2	Trp	CCA	77	35	37	AGGGGTGTAGCTCtAATTGGTAGAGCAGCGGTCTCCAAAACCGACGGtTGGGAGTTCGAGTCTCTCCACCCCTGCCA	4 bp AS	2785524	Pseudomonadota	Gammaproteobacteria	Enterobacterales_A	Alteromonadaceae	Glaciecola	Glaciecola sp015595035	>>>>	.......	no	no	G/A
GCF_015351765.1	NZ_JADKQA010000001.1.trna19	Trp	CCA	71	33	35	AGGGGAATAGTTCAATGGTAGAGCTACGGTCTCCAAAACCGCCGaTGGGGGTTCGAATCCCTCTTCCCCTG	4 bp AS	2784388	Bacillota_A	Clostridia	Lachnospirales	Lachnospiraceae	Clostridium_R	Clostridium_R vitabionis	>>>>	.......	no	no	A/C
GCF_014323405.1	NZ_JACRWE010000028.1.trna7	Trp	CCA	76	34	36	AGGGGTGTAGCTCAGTTGGTAGAGCGTCGGTCTCCAAAACCGTGCGcCGGGGGTTCGAGTCCCTCCACCCCTGCCA	4 bp AS	1507512	Bacillota_A	Clostridia	Peptostreptococcales	Peptostreptococcaceae	GCA-900066495	GCA-900066495 sp014323405	>>>>	.......	no	no	T/T
GCF_014253065.1	NZ_JACLZK010000001.1.trna26	Trp	CCA	76	34	36	AGGGCAATAGCTCCAACGGTAGAGCGCTGGATTCCAAATCCAATGGtTGGGGGTTCGAATCCCTCTTGCCCTGCCA	4 bp AS	2762557	Campylobacterota	Campylobacteria	Campylobacterales	Campylobacteraceae	Campylobacter_A	Campylobacter_A massiliensis	>>>>	.......	no	no	C/A
GCF_014202695.1	NZ_JACHHH010000010.1.trna3	Trp	CCA	71	33	35	AGGGGATTAGTTCAATGGTAGAGCAACGGTCTCCAAAACCGCCGaTGGGGGTTCGAATCCCTCATCCCCTG	4 bp AS	237576	Bacillota_A	Clostridia	Lachnospirales	Lachnospiraceae	Oribacterium	Oribacterium sinus	>>>>	.......	no	no	A/C
GCF_014201095.1	NZ_JACHDN010000001.1.trna15	Trp	CCA	73	34	36	AGGGATGTAGCTCAGCAGGCAGAGCGCCGGTCTCCAAAACCGAAGGtCGGGGGTTCGATTCCCCCCATCCCTG	4 bp AS	156981	Actinomycetota	Actinomycetia	Actinomycetales	Cellulomonadaceae	Cellulomonas	Cellulomonas hominis	>>>>	.......	no	no	C/A
GCF_021401345.1	NZ_JACBGE010000011.1.trna14	Trp	CCA	76	34	36	ATCTCGGTAGCACAACAGGCAGTGCAGCGGCCTCCAAAGCCGAAGGtTGAAGGTTCGATTCCTTCCCGGGATGCCA	4 bp AS	2744446	Pseudomonadota	Gammaproteobacteria	Burkholderiales	Burkholderiaceae_B	Hydrogenophaga	Hydrogenophaga sp021401345	>>>>	.......	no	no	G/A
GCF_021401135.1	NZ_JACBFO010000008.1.trna1	Trp	CCA	76	34	36	AGGGGTGTAGCTCAATTGGTAGAGCGCCGGTTTCCAAAACCGAAGGtCGGGGGTTCGATTCCCTCCGCCCCTGCCA	4 bp AS	2744443	Pseudomonadota	Gammaproteobacteria	Burkholderiales	Rhodocyclaceae	Azonexus	Azonexus sp021401135	>>>>	.......	no	no	C/A
GCF_013394775.1	NZ_JABXYT010000001.1.trna11	Trp	CCA	71	33	35	AGGGGATTAGTTCAATGGTAGAGCAACGGTCTCCAAAACCGCCGaTGGGGGTTCGAATCCCTCATCCCCTG	4 bp AS	671214	Bacillota_A	Clostridia	Lachnospirales	Lachnospiraceae	Oribacterium	Oribacterium sp013394775	>>>>	.......	no	no	A/C
GCF_014229965.1	NZ_JABGBW010000010.1.trna3	Trp	CCA	76	34	36	AGGGGTGTAGCTCAGTTGGTAGAGCGTCGGTCTCCAAAACCGTGCGcCGGGGGTTCGAGTCCCTCCACCCCTGCCA	4 bp AS	1159213	Bacillota_A	Clostridia	Peptostreptococcales	Peptostreptococcaceae	Peptostreptococcus	Peptostreptococcus canis	>>>>	.......	no	no	T/T
GCF_011059105.1	NZ_JAALLS010000009.1.trna2	Trp	CCA	73	34	36	ACGGGTGTAGCTCAATTGGCAGAGCAGCGGTCTCCAAAACCGAAGGtTGTGGGTTCAAGTCCTTCCACCCGTG	4 bp AS	1736908	Bacteroidota	Rhodothermia	Balneolales	Balneolaceae	Fodinibius	Fodinibius halophilus	>>>>	.......	no	no	G/A
GCF_015230015.1	NZ_JAAKZC010000008.1.trna5	Trp	CCA	76	34	36	AGGGCAATAGCTCCAACGGTAGAGCGCTGGATTCCAAATCCAATGGtTGGGGGTTCGAATCCCTCTTGCCCTGCCA	4 bp AS	199	Campylobacterota	Campylobacteria	Campylobacterales	Campylobacteraceae	Campylobacter_A	Campylobacter_A concisus_AF	>>>>	.......	no	no	C/A
GCF_013304445.1	NZ_JAAITA010000019.1.trna1	Trp	CCA	71	33	35	AGGGGATTAGTTCAATGGTAGAGCACCGGTCTCCAAAACCGTCGaTGGGGGTTCGAATCCCTCATCCCCTG	4 bp AS	1322	Bacillota_A	Clostridia	Lachnospirales	Lachnospiraceae	Blautia	Blautia sp900541955	>>>>	.......	no	no	C/T
GCF_000499525.1	NZ_HG529446.1.trna13	Trp	CCA	76	34	36	AGGGGTGTAGCTCAGTTGGTAGAGCGTCGGTCTCCAAAACCGTGCGcCGGGGGTTCGAGTCCCTCTACCCCTGCCA	4 bp AS	1301100	Bacillota_A	Clostridia	Peptostreptococcales	Peptostreptococcaceae	CCUG-7971	CCUG-7971 spG000499525	>>>>	.......	no	no	T/T
GCF_000455225.1	NZ_HF954535.1.trna9	Trp	CCA	76	34	36	AGGGCTGTAGCTCAATTGGTAGAGTGATGGTCTCCAAAACCAGCGGtTGAAGGTTCGAGTCCTTCCGGTCCTGCCA	4 bp AS	1232428	Bacillota_C	Negativicutes	Veillonellales	Megasphaeraceae	Megasphaera	Megasphaera massiliensis	>>>>	.......	no	no	A/G
GCF_000188255.1	NZ_GL831080.1.trna6	Trp	CCA	76	34	36	AAGGGTGTAGCTCAACTGGTAGAGCAACGGTCTCCAAAATCGCATGtCATTGGTTCAAGTCCAGTCACCCTTGCCA	4 bp AS	887324	Pseudomonadota	Gammaproteobacteria	Enterobacterales_A	Pasteurellaceae	Actinobacillus	Actinobacillus ureae	>>>>	.......	no	no	A/C
GCF_000160135.1	NZ_GG729934.1.trna8	Trp	CCA	71	33	35	AGGGGATTAGTTCAAGGGTAGAGCAACGGTCTCCAAAACCGCCGaTGGGGGTTCGAATCCCTCATCCCCTG	4 bp AS	608534	Bacillota_A	Clostridia	Lachnospirales	Lachnospiraceae	Oribacterium	Oribacterium sp000160135	>>>>	.......	no	no	A/C
GCF_900197855.1	NZ_FZMQ01000011.1.trna12	Trp	CCA	76	34	36	AGGTCAGTAGCTCCAATGGTAGAGCGCCGGTCTCCAAAACCGATTGtTGGGGGTTCGAGTCCCTCCTGACCTGCCA	4 bp AS	329937	Campylobacterota	Campylobacteria	Campylobacterales	Helicobacteraceae	Helicobacter_E	Helicobacter_E cynogastricus	>>>>	.......	no	no	C/A
GCF_900197685.1	NZ_FZMF01000002.1.trna5	Trp	CCA	76	34	36	AGGTCAGTAGCTCCAATGGTAGAGCGCCGGTCTCCAAAACCGATTGtTGGGGGTTCGAGTCCCTCCTGGCCTGCCA	4 bp AS	427351	Campylobacterota	Campylobacteria	Campylobacterales	Helicobacteraceae	Helicobacter_E	Helicobacter_E baculiformis	>>>>	.......	no	no	C/A
GCF_900156525.1	NZ_FTPS01000001.1.trna34	Trp	CCA	76	34	36	AGGGGTTTAGCTCAGTTGGTAGAGCGCCGGTCTCCAAAACCGAAGGtCGTGGGTTCGAGTCCCTCAACCCCTGCCA	4 bp AS	515897	Pseudomonadota	Alphaproteobacteria	Rhodobacterales	Rhodobacteraceae	Pontibaca	Pontibaca methylaminivorans	>>>>	.......	no	no	C/A
GCF_900142135.1	NZ_FQZU01000070.1.trna1	Trp	CCA	76	34	36	AGGCCAGTAGCTCTAACGGTAGAGCGGCGGACTCCAAATCCGAAGGcTGGGGGTTCAAATCCCTCCTGGCCTGCCA	4 bp AS	1121393	Desulfobacterota	Desulfobacteria	Desulfobacterales	Desulfatibacillaceae	Desulfatibacillum	Desulfatibacillum alkenivorans	>>>>	.......	no	no	G/A
GCF_900129765.1	NZ_FQWU01000009.1.trna7	Trp	CCA	76	34	36	GTCCCGGTAGCTCAATTGGCAGAGTTGCGGTTTCCAACACCGACGGtTGGGGGTTCGATTCCCTCCTGGGATGCCA	4 bp AS	1881045	Pseudomonadota	Gammaproteobacteria	Burkholderiales	Burkholderiaceae	Telluria	Telluria sp900129765	>>>>	.......	no	no	G/A
GCF_900129315.1	NZ_FQUS01000019.1.trna1	Trp	CCA	73	34	36	ACGGGTGTAGCTCAATTGGCAGAGCAGCGGTCTCCAAAACCGAAGGtTGTGGGTTCAAGTCCTTCCACCCGTG	4 bp AS	1194090	Bacteroidota	Rhodothermia	Balneolales	Balneolaceae	Aliifodinibius	Aliifodinibius roseus	>>>>	.......	no	no	G/A
GCF_900116715.1	NZ_FPBM01000016.1.trna8	Trp	CCA	77	35	37	GGGTGTGTAGCTCAACCaGGCAGAGCAGCGGTCTCCAAAACCGAAGGtTGGAAGTTCGACTCTTCCCGCGCCCGCCA	4 bp AS	1855301	Pseudomonadota	Gammaproteobacteria	Burkholderiales	Burkholderiaceae_B	Polaromonas	Polaromonas sp900116715	>>>>	.......	no	no	G/A
GCF_900116425.1	NZ_FPAS01000006.1.trna6	Trp	CCA	73	34	36	ACGGGTGTAGCTCAGCTGGTAGAGTACTGGTCTCCAAAACCATTGGtCGTGGGTTCGAATCCTACCGCCCGTG	4 bp AS	477690	Bacteroidota	Bacteroidia	Flavobacteriales	Crocinitomicaceae	Lishizhenia	Lishizhenia tianjinensis	>>>>	.......	no	no	C/T
GCF_900112445.1	NZ_FOYY01000007.1.trna1	Trp	CCA	77	35	37	AGGGGTATAGCTCcAATTGGTAGAGCCGCGGATTCCAAATCCGAAGGtTGGGAGTTCGAATCTCTCTACCCCTGCCA	4 bp AS	748650	Pseudomonadota	Gammaproteobacteria	Thiomicrospirales	Thiomicrospiraceae	Thiomicrospira	Thiomicrospira sp900112445	>>>>	.......	no	no	G/A
GCF_900101295.1	NZ_FOIL01000014.1.trna1	Trp	CCA	71	33	35	ACGGGAATAGTTCAATGGTAGAGCTACGGTCTCCAAAACCGCCGaTGGGGGTTCGAATCCCTCTTCCCGTG	4 bp AS	1526	Bacillota_A	Clostridia	Lachnospirales	Lachnospiraceae	Clostridium_R	Clostridium_R aminophilum_A	>>>>	.......	no	no	A/C
GCF_900090105.1	NZ_FMDM01000012.1.trna7	Trp	CCA	73	34	36	AGGGGCATAGCTCAACTGGTAGAGCACCGGTCTCCAAAACCGAAGAtTGCAGGTTCGAGTCCTGTCGCCCCTG	4 bp AS	745366	Actinomycetota	Actinomycetia	Mycobacteriales	Micromonosporaceae	Micromonospora	Micromonospora humi	>>>>	.......	no	no	C/A
GCF_900091575.1	NZ_FMCR01000005.1.trna2	Trp	CCA	73	34	36	AGGGGCGTAGCTCAACTGGTAGAGCACCGGTCTCCAAAACCGAAGGtTGCAGGTTCGAGTCCTGCCGCCCCTG	4 bp AS	285676	Actinomycetota	Actinomycetia	Mycobacteriales	Micromonosporaceae	Micromonospora	Micromonospora saelicesensis	>>>>	.......	no	no	C/A
GCF_001492295.1	NZ_FBQX01000001.1.trna26	Trp	CCA	76	34	36	AGGGCAATAGCTCCAACGGTAGAGCGCCGGATTCCAAATCCGATGGtTGGGGGTTCGAATCCCTCTTGCCCTGCCA	4 bp AS	195	Campylobacterota	Campylobacteria	Campylobacterales	Campylobacteraceae	Campylobacter_D	Campylobacter_D coli_B	>>>>	.......	no	no	C/A
GCF_022832975.1	NZ_CP094846.1.trna31	Trp	CCA	73	34	36	ACGGGCGTAGCTCAGCTGGTAGAGCAGTGGTCTCCAAAACCAAAGGtCGTGGGTTCGATCCCTACCGCCCGTG	4 bp AS	28251	Bacteroidota	Bacteroidia	Flavobacteriales	Weeksellaceae	Ornithobacterium	Ornithobacterium rhinotracheale_B	>>>>	.......	no	no	G/A
GCF_020215665.1	NZ_CP084061.1.trna63	Trp	CCA	71	33	35	AGGGGATTAGTTCAATGGTAGAGCACCGGTCTCCAAAACCGTCGaTGGGGGTTCGAATCCCTCATCCCCTG	4 bp AS	2877527	Bacillota_A	Clostridia	Lachnospirales	Lachnospiraceae	Blautia	Blautia sp001304935	>>>>	.......	no	no	C/T
GCF_019297855.1	NZ_CP079194.1.trna19	Trp	CCA	76	34	36	AGGGGCGTAGCTCAGTTGGTAGAGCACCGGATTCCAAATCCGACGGtCGGGAGTTCGAGTCTCTCCGCCCCTGCCA	4 bp AS	2856823	Pseudomonadota	Alphaproteobacteria	Rhodobacterales	Rhodobacteraceae	Gymnodinialimonas	Gymnodinialimonas ceratoperidinii	>>>>	.......	no	no	C/A
GCF_020510665.1	NZ_CP075187.1.trna5	Trp	CCA	76	34	36	AGGGGTGTAGCTCAATTGGTAGAGCGCCGGTTTCCAAAACCGAAGGtCGGGGGTTCGATTCCCTCCGCCCCTGCCA	4 bp AS	281362	Pseudomonadota	Gammaproteobacteria	Burkholderiales	Rhodocyclaceae	Azonexus	Azonexus denitrificans_B	>>>>	.......	no	no	C/A
GCF_017498525.1	NZ_CP071796.1.trna22	Trp	CCA	76	34	36	ATCTCGGTAGCTCAACCGGCAGAGCAACGGCCTCCAAAGCCGAAGGtTGAGGGTTCGACTCCTTCCCGGGATGCCA	4 bp AS	2816950	Pseudomonadota	Gammaproteobacteria	Burkholderiales	Burkholderiaceae_B	Ottowia	Ottowia testudinis	>>>>	.......	no	no	A/A
GCF_023278225.1	NZ_CP070959.1.trna28	Trp	CCA	77	35	37	AGGGGTATAGCTCcAATTGGTAGAGCCGCGGATTCCAAATCCGAAGGtTGGGAGTTCGAGTCTCTCTACCCCTGCCA	4 bp AS	406020	Pseudomonadota	Gammaproteobacteria	Thiomicrospirales	Thiomicrospiraceae	Thiomicrospira	Thiomicrospira microaerophila_A	>>>>	.......	no	no	G/A
GCF_021561035.1	NZ_CP067346.1.trna64	Trp	CCA	76	34	36	AGGGGTGTAGCTCAGTTGGTAGAGCGTCGGTCTCCAAAACCGTGCGcCGTGGGTTCGAGTCCCTCCACCCCTGCCA	4 bp AS	2770780	Bacillota_A	Clostridia	Peptostreptococcales	Peptostreptococcaceae	Clostridioides	Clostridioides sp021561035	>>>>	.......	no	no	T/T
GCF_020641055.1	NZ_CP067345.1.trna75	Trp	CCA	76	34	36	AGGGGTGTAGCTCAGTTGGTAGAGCGTCGGTCTCCAAAACCGTGCGcCGGGGGTTCGAGTCCCTCCACCCCTGCCA	4 bp AS	2770776	Bacillota_A	Clostridia	Peptostreptococcales	Peptostreptococcaceae	Clostridioides	Clostridioides sp020641055	>>>>	.......	no	no	T/T
GCF_019904255.1	NZ_CP063203.1.trna12	Trp	CCA	73	34	36	ACGGGCGTAGCTCAGCTGGTAGAGCAGTGGTCTCCAAAACCAAAGGtCGTGAGTTCGATCCTTACCGCCCGTG	4 bp AS	2779360	Bacteroidota	Bacteroidia	Flavobacteriales	Flavobacteriaceae	Marixanthomonas	Marixanthomonas sp019904255	>>>>	.......	no	no	G/A
GCF_014931215.1	NZ_CP063089.1.trna11	Trp	CCA	76	34	36	AGGGCAATAGCTCCAACGGTAGAGCGCCGGATTCCAAATCCGATGGtTGGGGGTTCGAATCCCTCTTGCCCTGCCA	4 bp AS	1813595	Campylobacterota	Campylobacteria	Campylobacterales	Campylobacteraceae	Campylobacter_D	Campylobacter_D sp003627915	>>>>	.......	no	no	C/A
GCF_005473905.2	NZ_CP061336.1.trna40	Trp	CCA	76	34	36	AGGGGTGTAGCGCAATTGGTAGAGTACCGGTCTCCAAAACCGTTGGcTGTGGGTTCGAGTCCCCCCACCCCTGCCA	4 bp AS	2488810	Bacillota_A	Clostridia	Acetivibrionales	DSM-27016	Ruminiclostridium	Ruminiclostridium herbifermentans	>>>>	.......	no	no	C/T
GCF_003048675.2	NZ_CP060707.1.trna18	Trp	CCA	76	34	36	AGGGCAATAGCTCCAACGGTAGAGCGCTGGATTCCAAATCCAATGGtTGGGGGTTCGAATCCCTCTTGCCCTGCCA	4 bp AS	199	Campylobacterota	Campylobacteria	Campylobacterales	Campylobacteraceae	Campylobacter_A	Campylobacter_A concisus_F	>>>>	.......	no	no	C/A
GCF_003048835.2	NZ_CP060705.1.trna40	Trp	CCA	76	34	36	AGGGCAATAGCTCCAACGGTAGAGCGCTGGATTCCAAATCCAATGGtTGGGGGTTCGAATCCCTCTTGCCCTGCCA	4 bp AS	199	Campylobacterota	Campylobacteria	Campylobacterales	Campylobacteraceae	Campylobacter_A	Campylobacter_A concisus_D	>>>>	.......	no	no	C/A
GCF_014352955.1	NZ_CP060691.1.trna20	Trp	CCA	74	33	35	GGGGGTTTAGTATAATGGCAATGCAGCAGTCTCCAAAACTGAGAaTAAGGGTTCGATTCCTTTAACCCCCGCCA	4 bp AS	640330	Bacillota	Bacilli	Mycoplasmatales	Metamycoplasmataceae	Mycoplasmopsis_A	Mycoplasmopsis_A sp014352955	>>>>	.......	no	no	G/A
GCF_014524565.1	NZ_CP060139.1.trna34	Trp	CCA	73	34	36	ACGGGTGTAGCTCAGCTGGTAGAGCAGCGGTCTCCAAAACCGAAGGtCGTGAGTTCGATCCTTACCACCCGTG	4 bp AS	2761580	Bacteroidota	Bacteroidia	Flavobacteriales	Schleiferiaceae	Croceimicrobium	Croceimicrobium hydrocarbonivorans	>>>>	.......	no	no	G/A
GCF_023208195.1	NZ_CP060034.1.trna2	Trp	CCA	73	34	36	AGGGACGTAGCTCAACCGGTAGAGCGCCGGTCTCCAAAACCGAAGGtTCCAGGTTCGAGTCCTGGCGTCTCTG	4 bp AS	2760705	Actinomycetota	Actinomycetia	Propionibacteriales	Nocardioidaceae	Nocardioides	Nocardioides sp013815725	>>>>	.......	no	no	C/A
GCF_022369455.1	NZ_CP059599.1.trna6	Trp	CCA	76	34	36	AGGGCAATAGCTCCAACGGTAGAGCGCCGGATTCCAAATCCGATGGtTGGGGGTTCGAATCCCTCTTGCCCTGCCA	4 bp AS	1660078	Campylobacterota	Campylobacteria	Campylobacterales	Campylobacteraceae	Campylobacter_E	Campylobacter_E sp022369455	>>>>	.......	no	no	C/A
GCF_022369435.1	NZ_CP059597.1.trna7	Trp	CCA	76	34	36	AGGGCAATAGCTCTAAAGGTAGAGCGTCGGATTCCAAATCCGCAGGtTGGGGGTTCGAATCCCTCTTGCCCTGCCA	4 bp AS	1032242	Campylobacterota	Campylobacteria	Campylobacterales	Campylobacteraceae	Campylobacter_D	Campylobacter_D sp016598935	>>>>	.......	no	no	T/C
GCF_013694245.1	NZ_CP059322.1.trna35	Trp	CCA	73	34	36	AGGGGCGTAGCTCAACCGGGAGAGCACCGGTCTCCAAAACCGAAGGtTGCAGGTTCGAACCCTGTCGCTCCTG	4 bp AS	2749844	Actinomycetota	Actinomycetia	Mycobacteriales	Micromonosporaceae	Micromonospora	Micromonospora ferruginea	>>>>	.......	no	no	C/A
GCF_014251795.1	NZ_CP059201.1.trna24	Trp	CCA	73	34	36	ACGGATGTAGCTTAGTTGGTAGAGCACCGGTCTCCAAAACCGAAGGtCGTAAGTTCGATTCTTACCATCCGTG	4 bp AS	1653831	Bacteroidota	Bacteroidia	Flavobacteriales	Blattabacteriaceae	Blattabacterium	Blattabacterium cuenoti_AB	>>>>	.......	no	no	C/A
GCF_013348745.1	NZ_CP054666.1.trna12	Trp	CCA	74	33	35	GGGGGTTTAGTATAATGGCAGTGCTATGGTCTCCAAAACCACAAGTAAGGGTTCGATTCCTTTAACCCCTGCCA	4 bp AS	2742195	Bacillota	Bacilli	Mycoplasmatales	Metamycoplasmataceae	Mycoplasmopsis_A	Mycoplasmopsis_A sp013348745	>>>>	.......	no	no	A/C
GCF_013283835.1	NZ_CP054052.1.trna25	Trp	CCA	76	34	36	AGGTCAGTAGCTCCAATGGTAGAGCGCCGGATTCCAAATCCGACGGcTGTGGGTTCGAGTCCCTCCTGGCCTGCCA	4 bp AS	1904463	Campylobacterota	Campylobacteria	Campylobacterales	Arcobacteraceae	Poseidonibacter	Poseidonibacter lekithochrous	>>>>	.......	no	no	C/A
GCF_013201605.1	NZ_CP053848.1.trna10	Trp	CCA	76	34	36	AGGGCAATAGCTCCAACGGTAGAGCGCCGGATTCCAAATCCGATGGtTGGGGGTTCGAATCCCTCTTGCCCTGCCA	4 bp AS	1848766	Campylobacterota	Campylobacteria	Campylobacterales	Campylobacteraceae	Campylobacter_D	Campylobacter_D ornithocola	>>>>	.......	no	no	C/A
GCF_013201975.1	NZ_CP053845.1.trna30	Trp	CCA	76	34	36	AGGGCAATAGCTCCAACGGTAGAGCGCTGGATTCCAAATCCAATGGtTGGGGGTTCGAATCCCTCTTGCCCTGCCA	4 bp AS	2517362	Campylobacterota	Campylobacteria	Campylobacterales	Campylobacteraceae	Campylobacter_A	Campylobacter_A sp013201975	>>>>	.......	no	no	C/A
GCF_013201685.1	NZ_CP053844.1.trna7	Trp	CCA	76	34	36	AGGGCAATAGCTCCAACGGTAGAGCGCTGGATTCCAAATCCAATGGtTGGGGGTTCGAATCCCTCTTGCCCTGCCA	4 bp AS	1780362	Campylobacterota	Campylobacteria	Campylobacterales	Campylobacteraceae	Campylobacter_B	Campylobacter_B geochelonis	>>>>	.......	no	no	C/A
GCF_013201645.1	NZ_CP053842.1.trna12	Trp	CCA	76	34	36	AGGGCAATAGCTCCAATGGTAGAGCGCCGGATTCCAAATCCGATTGtTGGGGGTTCGAGTCCCTCTTGCCCTGCCA	4 bp AS	1448857	Campylobacterota	Campylobacteria	Campylobacterales	Campylobacteraceae	Campylobacter_B	Campylobacter_B corcagiensis	>>>>	.......	no	no	C/A
GCF_013201895.1	NZ_CP053841.1.trna12	Trp	CCA	76	34	36	AGGGCAATAGCTCCAACGGTAGAGCGCCGGATTCCAAATCCGATGGtTGGGGGTTCGAATCCCTCTTGCCCTGCCA	4 bp AS	2042961	Campylobacterota	Campylobacteria	Campylobacterales	Campylobacteraceae	Campylobacter_B	Campylobacter_B blaseri	>>>>	.......	no	no	C/A
GCF_013201665.1	NZ_CP053840.1.trna29	Trp	CCA	76	34	36	AGGTCAGTAGCTCCAATGGTAGAGCGCCGGATTCCAAATCCGATGGtTGTGGGTTCGAGTCCCTCCTGGCCTGCCA	4 bp AS	1054033	Campylobacterota	Campylobacteria	Campylobacterales	Arcobacteraceae	Aliarcobacter	Aliarcobacter venerupis	>>>>	.......	no	no	C/A
GCF_013201825.1	NZ_CP053836.1.trna24	Trp	CCA	76	34	36	AGGTCAGTAGCTCCAATGGTAGAGCGCCGGATTCCAAATCCGATGGtTACGGGTTCGAGTCCTGTCTGGCCTGCCA	4 bp AS	1462615	Campylobacterota	Campylobacteria	Campylobacterales	Arcobacteraceae	Halarcobacter	Halarcobacter ebronensis	>>>>	.......	no	no	C/A
GCF_013201725.1	NZ_CP053835.1.trna33	Trp	CCA	76	34	36	AGGTCAGTAGCTCCAATGGTAGAGCGCCGGATTCCAAATCCGATGGtTGTGGGTTCGAGTCCCTCCTGGCCTGCCA	4 bp AS	873191	Campylobacterota	Campylobacteria	Campylobacterales	Arcobacteraceae	Aliarcobacter	Aliarcobacter defluvii	>>>>	.......	no	no	C/A
GCF_013372225.1	NZ_CP053832.1.trna40	Trp	CCA	76	34	36	AGGGCAATAGCTCCAACGGTAGAGCGTCGGATTCCAAATCCGCAGGtTGGGGGTTCGAATCCCTCTTGCCCTGCCA	4 bp AS	827	Campylobacterota	Campylobacteria	Campylobacterales	Campylobacteraceae	Campylobacter_B	Campylobacter_B ureolyticus	>>>>	.......	no	no	T/C
GCF_013372205.1	NZ_CP053831.1.trna11	Trp	CCA	76	34	36	AGGGCAATAGCTCCAACGGTAGAGCGCTGGATTCCAAATCCAATGGtTGGGGGTTCGAATCCCTCTTGCCCTGCCA	4 bp AS	202	Campylobacterota	Campylobacteria	Campylobacterales	Campylobacteraceae	Campylobacter_A	Campylobacter_A mucosalis	>>>>	.......	no	no	C/A
GCF_013372185.1	NZ_CP053830.1.trna10	Trp	CCA	76	34	36	AGGGCAATAGCTCCAACGGTAGAGCGCCGGATTCCAAATCCGATGGtTGGGGGTTCGAATCCCTCTTGCCCTGCCA	4 bp AS	650054	Campylobacterota	Campylobacteria	Campylobacterales	Campylobacteraceae	Campylobacter_D	Campylobacter_D lari	>>>>	.......	no	no	C/A
GCF_013372165.1	NZ_CP053828.1.trna7	Trp	CCA	76	34	36	AGGGCAGTAGCTCCAACGGTAGAGCGCCGGATTCCAAATCCGATGGtTGGGGGTTCGAATCCCTCCTGCCCTGCCA	4 bp AS	91353	Campylobacterota	Campylobacteria	Campylobacterales	Campylobacteraceae	Campylobacter	Campylobacter lawsonii	>>>>	.......	no	no	C/A
GCF_013372145.1	NZ_CP053827.1.trna29	Trp	CCA	76	34	36	AGGGCAGTAGCTCCAACGGTAGAGCGCCGGATTCCAAATCCGATGGtTGGGGGTTCGAATCCCTCCTGCCCTGCCA	4 bp AS	91352	Campylobacterota	Campylobacteria	Campylobacterales	Campylobacteraceae	Campylobacter	Campylobacter hyointestinalis	>>>>	.......	no	no	C/A
GCF_013372125.1	NZ_CP053826.1.trna27	Trp	CCA	76	34	36	AGGGCAATAGCTCCAACGGTAGAGCGCTGGATTCCAAATCCAATGGtTGGGGGTTCGAATCCCTCTTGCCCTGCCA	4 bp AS	200	Campylobacterota	Campylobacteria	Campylobacterales	Campylobacteraceae	Campylobacter_A	Campylobacter_A curvus	>>>>	.......	no	no	C/A
GCF_013372105.1	NZ_CP053825.1.trna9	Trp	CCA	76	34	36	AGGGCAATAGCTCCAATGGTAGAGCGCCGGATTCCAAATCCGATGGtTGGGGGTTCGAATCCCTCTTGCCCTGCCA	4 bp AS	2505970	Campylobacterota	Campylobacteria	Campylobacterales	Campylobacteraceae	Campylobacter_D	Campylobacter_D armoricus	>>>>	.......	no	no	C/A
GCF_012317385.1	NZ_CP051144.1.trna72	Trp	CCA	76	34	36	AGGGGTGTAGCTCAGTTGGTAGAGCGTCGGTCTCCAAAACCGTGCGcCGGGGGTTCGAGTCCCTCCACCCCTGCCA	4 bp AS	2724150	Bacillota_A	Clostridia	Peptostreptococcales	Peptostreptococcaceae	GCA-900066495	GCA-900066495 sp900545985	>>>>	.......	no	no	T/T
GCF_011082725.1	NZ_CP049715.1.trna36	Trp	CCA	73	34	36	GCGGGTGTAGCTCAGCTGGTAGAGCAGTGGTCTCCAAAACCAAAGGtCGTGAGTTCGAATCTTTCCGCCCGCG	4 bp AS	2656760	Bacteroidota	Bacteroidia	Flavobacteriales	Weeksellaceae	Apibacter	Apibacter sp002964915	>>>>	.......	no	no	G/A
GCF_003048775.2	NZ_CP049272.1.trna21	Trp	CCA	76	34	36	AGGGCAATAGCTCCAACGGTAGAGCGCTGGATTCCAAATCCAATGGtTGGGGGTTCGAATCCCTCTTGCCCTGCCA	4 bp AS	199	Campylobacterota	Campylobacteria	Campylobacterales	Campylobacteraceae	Campylobacter_A	Campylobacter_A concisus_I	>>>>	.......	no	no	C/A
GCF_003048595.2	NZ_CP049270.1.trna21	Trp	CCA	76	34	36	AGGGCAATAGCTCCAACGGTAGAGCGCTGGATTCCAAATCCAATGGtTGGGGGTTCGAATCCCTCTTGCCCTGCCA	4 bp AS	199	Campylobacterota	Campylobacteria	Campylobacterales	Campylobacteraceae	Campylobacter_A	Campylobacter_A concisus_L	>>>>	.......	no	no	C/A
GCF_003048615.2	NZ_CP049263.1.trna23	Trp	CCA	76	34	36	AGGGCAATAGCTCCAACGGTAGAGCGCTGGATTCCAAATCCAATGGtTGGGGGTTCGAATCCCTCTTGCCCTGCCA	4 bp AS	199	Campylobacterota	Campylobacteria	Campylobacterales	Campylobacteraceae	Campylobacter_A	Campylobacter_A concisus_C	>>>>	.......	no	no	C/A
GCF_015679985.1	NZ_CP049239.1.trna21	Trp	CCA	76	34	36	AGGGCAATAGCTCCAACGGTAGAGCGCTGGATTCCAAATCCAATGGtTGGGGGTTCGAATCCCTCTTGCCCTGCCA	4 bp AS	199	Campylobacterota	Campylobacteria	Campylobacterales	Campylobacteraceae	Campylobacter_A	Campylobacter_A concisus_AC	>>>>	.......	no	no	C/A
GCF_016864195.1	NZ_CP045202.1.trna5	Trp	CCA	76	34	36	AGGGGTGTAGCTCAATTGGTAGAGCGCCGGTTTCCAAAACCGAAGGtCGGGGGTTCGATTCCCTCCGCCCCTGCCA	4 bp AS	2654218	Pseudomonadota	Gammaproteobacteria	Burkholderiales	Rhodocyclaceae	Azonexus	Azonexus sp016864195	>>>>	.......	no	no	C/A
GCF_008245045.1	NZ_CP043428.1.trna10	Trp	CCA	76	34	36	AGGGCAATAGCTCCAATGGTAGAGCGCCGGATTCCAAATCCGATGGtTGGGGGTTCGAATCCCTCTTGCCCTGCCA	4 bp AS	1031542	Campylobacterota	Campylobacteria	Campylobacterales	Campylobacteraceae	Campylobacter_D	Campylobacter_D volucris	>>>>	.......	no	no	C/A
GCF_008245005.1	NZ_CP043427.1.trna8	Trp	CCA	76	34	36	AGGGCAGTAGCTCCAACGGTAGAGCGCCGGATTCCAAATCCGATGGtTGGGGGTTCGAATCCCTCCTGCCCTGCCA	4 bp AS	32024	Campylobacterota	Campylobacteria	Campylobacterales	Campylobacteraceae	Campylobacter_B	Campylobacter_B sputorum	>>>>	.......	no	no	C/A
GCF_008245025.1	NZ_CP043426.1.trna10	Trp	CCA	76	34	36	AGGGCAATAGCTCCAACGGTAGAGCGCCGGATTCCAAATCCGATTGtTGGGGGTTCGAATCCCTCTTGCCCTGCCA	4 bp AS	488545	Campylobacterota	Campylobacteria	Campylobacterales	Campylobacteraceae	Campylobacter_D	Campylobacter_D concheus	>>>>	.......	no	no	C/A
GCF_007833215.1	NZ_CP042239.1.trna36	Trp	CCA	76	34	36	ACGGGTATAGCTCAACTGGTAGAGTAGCTGGTTCCAACCCAGAAGGtTGGGGGTTCGAGTCCCTCTGCCCGTGCCA	4 bp AS	2599297	Pseudomonadota	Alphaproteobacteria	Sphingomonadales	Sphingomonadaceae	Sphingomonas	Sphingomonas suaedae	>>>>	.......	no	no	G/A
GCF_013463375.1	NZ_CP041245.1.trna22	Trp	CCA	71	33	35	AAGTCAATAACTTAAAGGTAAAGTATCAGTTTCCAAAACTGTTAaTAGAGGTTCAATTCCTCTTTGACTTG	4 bp AS	114186	Pseudomonadota	Gammaproteobacteria	Oceanospirillales	Halomonadaceae	Carsonella	Candidatus Carsonella ruddii	>>>>	.......	no	no	T/T
GCF_006459125.1	NZ_CP041070.1.trna26	Trp	CCA	76	34	36	AGGTCAGTAGCTCCAATGGTAGAGCGCCGGATTCCAAATCCGATGGtTACGGGTTCGAGTCCTGTCTGGCCTGCCA	4 bp AS	877500	Campylobacterota	Campylobacteria	Campylobacterales	Arcobacteraceae	Halarcobacter	Halarcobacter anaerophilus	>>>>	.......	no	no	C/A
GCF_008151785.1	NZ_CP036523.1.trna18	Trp	CCA	76	34	36	AGGGGTATAGCTCAGTTGGTAGAGCGTCGGTCTCCAAAACCGTGCGcCGGGGGTTCGAGTCCCTCTACCCCTGCCA	4 bp AS	89152	Bacillota_A	Clostridia	Peptostreptococcales	Peptostreptococcaceae	Peptacetobacter	Peptacetobacter hiranonis	>>>>	.......	no	no	T/T
GCF_004214795.1	NZ_CP035928.1.trna22	Trp	CCA	76	34	36	AGGTCAGTAGCTCCAATGGTAGAGCGCCGGATTCCAAATCCGATGGtTGGGGGTTCGAGTCCCTCCTGGCCTGCCA	4 bp AS	1080223	Campylobacterota	Campylobacteria	Campylobacterales	Arcobacteraceae	Malaciobacter_A	Malaciobacter_A pacificus	>>>>	.......	no	no	C/A
GCF_003544855.1	NZ_CP032101.1.trna35	Trp	CCA	76	34	36	AGGTCAGTAGCTCCAATGGTAGAGCGCCGGATTCCAAATCCGACGGtTGGGGGTTCGAGTCCCTCCTGGCCTGCCA	4 bp AS	505249	Campylobacterota	Campylobacteria	Campylobacterales	Arcobacteraceae	Malaciobacter	Malaciobacter marinus	>>>>	.......	no	no	C/A
GCF_003544815.1	NZ_CP032100.1.trna29	Trp	CCA	76	34	36	AGGTCAGTAGCTCCAATGGTAGAGCGCCGGATTCCAAATCCGATGGtTGTGGGTTCGAATCCCCCCTGGCCTGCCA	4 bp AS	663365	Campylobacterota	Campylobacteria	Campylobacterales	Arcobacteraceae	Aliarcobacter	Aliarcobacter suis	>>>>	.......	no	no	C/A
GCF_003544935.1	NZ_CP032098.1.trna31	Trp	CCA	76	34	36	AGGTCAGTAGCTCCAATGGTAGAGCGCCGGATTCCAAATCCGATGGtTGGGGGTTCGAGTCCCTCCTGGCCTGCCA	4 bp AS	870501	Campylobacterota	Campylobacteria	Campylobacterales	Arcobacteraceae	Malaciobacter	Malaciobacter molluscorum	>>>>	.......	no	no	C/A
GCF_003544915.1	NZ_CP032097.1.trna36	Trp	CCA	76	34	36	AGGTCAGTAGCTCCAATGGTAGAGCGCCGGATTCCAAATCCGATGGtTGTGGGTTCGAATCCCCCCTGGCCTGCCA	4 bp AS	913109	Campylobacterota	Campylobacteria	Campylobacterales	Arcobacteraceae	Aliarcobacter	Aliarcobacter ellisii	>>>>	.......	no	no	C/A
GCF_001687475.2	NZ_CP031611.1.trna7	Trp	CCA	76	34	36	AGGGCAATAGCTCCAACGGTAGAGCGCCGGATTCCAAATCCGATGGtTGGGGGTTCGAATCCCTCTTGCCCTGCCA	4 bp AS	1813019	Campylobacterota	Campylobacteria	Campylobacterales	Campylobacteraceae	Campylobacter_D	Campylobacter_D hepaticus	>>>>	.......	no	no	C/A
GCF_003287895.1	NZ_CP030280.1.trna45	Trp	CCA	72	33	35	AGGGGATTAGTTCAATGGTAGAGCACCGGTCTCCAAAACCGTCGAtGGGGGGTTCGAATCCCTCATCCCCTG	4 bp AS	1912897	Bacillota_A	Clostridia	Lachnospirales	Lachnospiraceae	Blautia	Blautia argi	>>>>	.......	no	no	C/T
GCF_008642275.1	NZ_CP029189.1.trna45	Trp	CCA	74	35	37	AGGGGTGTAGCTCAGCTGGTcAGAGCGCCGGTCTCCAAAACCGAAGGcCGCAGGTTCGAATCCTGCCGCCCCTG	4 bp AS	54571	Actinomycetota	Actinomycetia	Streptomycetales	Streptomycetaceae	Streptomyces	Streptomyces venezuelae_E	>>>>	.......	no	no	C/A
GCF_002222595.2	NZ_CP022413.2.trna55	Trp	CCA	71	33	35	AGGGGATTAGTTCAATGGTAGAGCACCGGTCTCCAAAACCGTCGaTGGGGGTTCGAATCCCTCATCCCCTG	4 bp AS	537007	Bacillota_A	Clostridia	Lachnospirales	Lachnospiraceae	Blautia	Blautia hansenii	>>>>	.......	no	no	C/T
GCF_002238335.1	NZ_CP022347.1.trna23	Trp	CCA	76	34	36	AGGGCAATAGCTCCAACGGTAGAGCGCCGGATTCCAAATCCGATGGtTGGGGGTTCGAATCCCTCTTGCCCTGCCA	4 bp AS	522484	Campylobacterota	Campylobacteria	Campylobacterales	Campylobacteraceae	Campylobacter_D	Campylobacter_D avium	>>>>	.......	no	no	C/A
GCF_003048375.1	NZ_CP021642.1.trna18	Trp	CCA	76	34	36	AGGGCAATAGCTCCAACGGTAGAGCGCTGGATTCCAAATCCAATGGtTGGGGGTTCGAATCCCTCTTGCCCTGCCA	4 bp AS	199	Campylobacterota	Campylobacteria	Campylobacterales	Campylobacteraceae	Campylobacter_A	Campylobacter_A concisus_T	>>>>	.......	no	no	C/A
GCF_002104335.1	NZ_CP020867.1.trna13	Trp	CCA	76	34	36	AGGGCAATAGCTCCAACGGTAGAGCACCGGATTCCAAATCCGATGGtTGGGGGTTCGAATCCCTCTTGCCCTGCCA	4 bp AS	1121267	Campylobacterota	Campylobacteria	Campylobacterales	Campylobacteraceae	Campylobacter_D	Campylobacter_D cuniculorum	>>>>	.......	no	no	C/A
GCF_002080395.1	NZ_CP020478.1.trna11	Trp	CCA	76	34	36	AGGGCAATAGCTCCAACGGTAGAGCGCCGGATTCCAAATCCGATGGtTGGGGGTTCGAATCCCTCTTGCCCTGCCA	4 bp AS	28898	Campylobacterota	Campylobacteria	Campylobacterales	Campylobacteraceae	Campylobacter_D	Campylobacter_D helveticus	>>>>	.......	no	no	C/A
GCF_002220775.1	NZ_CP019685.1.trna8	Trp	CCA	76	34	36	AGGGCAGTAGCTCCAACGGTAGAGCGCCGGATTCCAAATCCGATGGtTGGGGGTTCGAATCCCTCCTGCCCTGCCA	4 bp AS	206	Campylobacterota	Campylobacteria	Campylobacterales	Campylobacteraceae	Campylobacter_B	Campylobacter_B sputorum_B	>>>>	.......	no	no	C/A
GCF_002139875.1	NZ_CP018793.1.trna14	Trp	CCA	76	34	36	AGGGCAGTAGCTCCAACGGTAGAGCGCCGGATTCCAAATCCGATGGtTGGGGGTTCGAATCCCTCCTGCCCTGCCA	4 bp AS	1660076	Campylobacterota	Campylobacteria	Campylobacterales	Campylobacteraceae	Campylobacter	Campylobacter sp002139875	>>>>	.......	no	no	C/A
GCF_002139855.1	NZ_CP018789.1.trna22	Trp	CCA	76	34	36	AGGGCAGTAGCTCCAACGGTAGAGCGCCGGATTCCAAATCCGATGGtTGGGGGTTCGAATCCCTCCTGCCCTGCCA	4 bp AS	1660073	Campylobacterota	Campylobacteria	Campylobacterales	Campylobacteraceae	Campylobacter	Campylobacter sp002139855	>>>>	.......	no	no	C/A
GCF_002139915.1	NZ_CP018788.1.trna32	Trp	CCA	76	34	36	AGGGCAATAGCTCCAACGGTAGAGCGCCGGATTCCAAATCCGATGGtTGGGGGTTCGAATCCCTCTTGCCCTGCCA	4 bp AS	75658	Campylobacterota	Campylobacteria	Campylobacterales	Campylobacteraceae	Campylobacter	Campylobacter sp002139915	>>>>	.......	no	no	C/A
GCF_002022005.1	NZ_CP017258.1.trna40	Trp	CCA	76	34	36	AGGGCAATAGCTCCAACGGTAGAGCGCTGGATTCCAAATCCAATGGtTGGGGGTTCGAATCCCTCTTGCCCTGCCA	4 bp AS	1874362	Campylobacterota	Campylobacteria	Campylobacterales	Campylobacteraceae	Campylobacter_A	Campylobacter_A caledonicus	>>>>	.......	no	no	C/A
GCF_002139935.1	NZ_CP015578.1.trna15	Trp	CCA	76	34	36	AGGGCAGTAGCTCCAACGGTAGAGCGCCGGATTCCAAATCCGATGGtTGGGGGTTCGAATCCCTCCTGCCCTGCCA	4 bp AS	1031753	Campylobacterota	Campylobacteria	Campylobacterales	Campylobacteraceae	Campylobacter	Campylobacter lanienae	>>>>	.......	no	no	C/A
GCF_001553195.1	NZ_CP014281.1.trna1	Trp	CCA	74	33	35	GGGGGTTTAGTATAGTGGTAGTGCTACAGTCTCCAAAACTGCAAGTAAGGGTTCGATTCCTTTAACCCCCGCCA	4 bp AS	1117644	Bacillota	Bacilli	Mycoplasmatales	Metamycoplasmataceae	Mycoplasmopsis_A	Mycoplasmopsis_A canis	>>>>	.......	no	no	A/C
GCF_004803855.2	NZ_CP012552.1.trna30	Trp	CCA	76	34	36	AGGGCAATAGCTCCAACGGTAGAGCGCTGGATTCCAAATCCAATGGtTGGGGGTTCGAATCCCTCTTGCCCTGCCA	4 bp AS	1660080	Campylobacterota	Campylobacteria	Campylobacterales	Campylobacteraceae	Campylobacter_A	Campylobacter_A sp004803855	>>>>	.......	no	no	C/A
GCF_002021925.1	NZ_CP012546.1.trna40	Trp	CCA	76	34	36	AGGGCAATAGCTCCAACGGTAGAGCGCTGGATTCCAAATCCAATGGtTGGGGGTTCGAATCCCTCTTGCCCTGCCA	4 bp AS	1660067	Campylobacterota	Campylobacteria	Campylobacterales	Campylobacteraceae	Campylobacter_A	Campylobacter_A pinnipediorum	>>>>	.......	no	no	C/A
GCF_004803835.1	NZ_CP012545.1.trna30	Trp	CCA	76	34	36	AGGGCAATAGCTCCAACGGTAGAGCGCTGGATTCCAAATCCAATGGtTGGGGGTTCGAATCCCTCTTGCCCTGCCA	4 bp AS	1032243	Campylobacterota	Campylobacteria	Campylobacterales	Campylobacteraceae	Campylobacter_A	Campylobacter_A sp004803835	>>>>	.......	no	no	C/A
GCF_004803815.1	NZ_CP012544.1.trna16	Trp	CCA	76	34	36	AGGGCAATAGCTCCAACGGTAGAGCGCTGGATTCCAAATCCAATGGtTGGGGGTTCGAATCCCTCTTGCCCTGCCA	4 bp AS	204	Campylobacterota	Campylobacteria	Campylobacterales	Campylobacteraceae	Campylobacter_A	Campylobacter_A showae	>>>>	.......	no	no	C/A
GCF_004803795.1	NZ_CP012543.1.trna41	Trp	CCA	76	34	36	AGGGCAATAGCTCCAACGGTAGAGCGCTGGATTCCAAATCCAATGGtTGGGGGTTCGAATCCCTCTTGCCCTGCCA	4 bp AS	203	Campylobacterota	Campylobacteria	Campylobacterales	Campylobacteraceae	Campylobacter_A	Campylobacter_A rectus	>>>>	.......	no	no	C/A
GCF_001298465.1	NZ_CP012541.1.trna21	Trp	CCA	76	34	36	AGGGCAATAGCTCCAACGGTAGAGCGCTGGATTCCAAATCCAATGGtTGGGGGTTCGAATCCCTCTTGCCCTGCCA	4 bp AS	199	Campylobacterota	Campylobacteria	Campylobacterales	Campylobacteraceae	Campylobacter_A	Campylobacter_A concisus	>>>>	.......	no	no	C/A
GCF_001190745.1	NZ_CP012196.1.trna33	Trp	CCA	76	34	36	AGGGCAATAGCTCCAACGGTAGAGCGCCGGATTCCAAATCCGATGGtTGGGGGTTCGAATCCCTCTTGCCCTGCCA	4 bp AS	824	Campylobacterota	Campylobacteria	Campylobacterales	Campylobacteraceae	Campylobacter_B	Campylobacter_B gracilis	>>>>	.......	no	no	C/A
GCF_001077535.1	NZ_CP011968.1.trna62	Trp	CCA	76	34	36	AGGGGTGTAGCTCAGTTGGTAGAGCGTCGGTCTCCAAAACCGTGCGcCGGGGGTTCGAGTCCCTCCACCCCTGCCA	4 bp AS	1121308	Bacillota_A	Clostridia	Peptostreptococcales	Peptostreptococcaceae	Clostridioides	Clostridioides difficile	>>>>	.......	no	no	T/T
GCF_001643775.1	NZ_CP011402.1.trna47	Trp	CCA	73	33	35	ACGCCACTAGCTCAATGGAAGAGCGTCGGCCTCCAAAGCCGCGTAtCgggTTCGACTCTTCAGTGGCGTGCCA	4 bp AS	79604	Actinomycetota	Coriobacteriia	Coriobacteriales	Eggerthellaceae	Denitrobacterium	Denitrobacterium detoxificans	>>>>	.......	no	no	T/C
GCF_001017575.1	NZ_CP011372.1.trna10	Trp	CCA	75	34	36	AGGGCAATAGCTCCAACGGTAGAGCGCCGGATTCCAAATCCGATGGtTGGGGTTCGAATCCCTCTTGCCCTGCCA	4 bp AS	201	Campylobacterota	Campylobacteria	Campylobacterales	Campylobacteraceae	Campylobacter_D	Campylobacter_D lari_C	>>>>	.......	no	no	C/A
GCF_001017435.1	NZ_CP011371.1.trna60	Trp	CCA	76	34	36	GGGTATGTAGCTCAACTGGCAGAGCACCGGTCTCCAAAACCGAAGGtTCGTGGTTCGATTCCACGCATGCCCGCCA	4 bp AS	413882	Pseudomonadota	Gammaproteobacteria	Burkholderiales	Burkholderiaceae_B	Polyangium_A	Polyangium_A brevitalea	>>>>	.......	no	no	C/A
GCF_000736415.1	NZ_CP009043.1.trna37	Trp	CCA	76	34	36	AGGGCAGTAGCTCCAACGGTAGAGCGCCGGATTCCAAATCCGATGGtTGGGGGTTCGAATCCCTCCTGCCCTGCCA	4 bp AS	1244531	Campylobacterota	Campylobacteria	Campylobacterales	Campylobacteraceae	Campylobacter	Campylobacter iguaniorum	>>>>	.......	no	no	C/A
GCF_000816305.1	NZ_CP007773.1.trna10	Trp	CCA	76	34	36	AGGGCAATAGCTCCAACGGTAGAGCGCCGGATTCCAAATCCGATGGtTGGGGGTTCGAATCCCTCTTGCCCTGCCA	4 bp AS	1388752	Campylobacterota	Campylobacteria	Campylobacterales	Campylobacteraceae	Campylobacter_D	Campylobacter_D subantarcticus	>>>>	.......	no	no	C/A
GCF_000816185.1	NZ_CP007770.1.trna10	Trp	CCA	76	34	36	AGGGCAATAGCTCCAATGGTAGAGCGCCGGATTCCAAATCCGATGGtTGGGGGTTCGAATCCCTCTTGCCCTGCCA	4 bp AS	1031564	Campylobacterota	Campylobacteria	Campylobacterales	Campylobacteraceae	Campylobacter_D	Campylobacter_D insulaenigrae	>>>>	.......	no	no	C/A
GCF_000816245.1	NZ_CP007769.1.trna10	Trp	CCA	76	34	36	AGGGCAATAGCTCCAATGGTAGAGCGCCGGATTCCAAATCCGATGGtTGGGGGTTCGAGTCCCTCTTGCCCTGCCA	4 bp AS	1500960	Campylobacterota	Campylobacteria	Campylobacterales	Campylobacteraceae	Campylobacter_D	Campylobacter_D sp000816245	>>>>	.......	no	no	C/A
GCF_000816785.1	NZ_CP007766.1.trna10	Trp	CCA	76	34	36	AGGGCAATAGCTCCAATGGTAGAGCGCCGGATTCCAAATCCGATGGtTGGGGGTTCGAATCCCTCTTGCCCTGCCA	4 bp AS	1388753	Campylobacterota	Campylobacteria	Campylobacterales	Campylobacteraceae	Campylobacter_D	Campylobacter_D peloridis	>>>>	.......	no	no	C/A
GCF_000227665.2	NZ_CP007030.1.trna4	Trp	CCA	77	35	37	AGGGGTATAGCTCcAATTGGTAGAGCCGCGGATTCCAAATCCGAAGGtTGGGAGTTCGAATCTCTCTACCCCTGCCA	4 bp AS	717772	Pseudomonadota	Gammaproteobacteria	Thiomicrospirales	Thiomicrospiraceae	Thiomicrospira	Thiomicrospira aerophila	>>>>	.......	no	no	G/A
GCF_001283065.1	NZ_CDMK01000002.1.trna15	Trp	CCA	76	34	36	AGGTCAGTAGCTCCAATGGTAGAGCACCGGTCTCCAAAACCGATTGtTGGGGGTTCGAGTCCCTCCTGGCCTGCCA	4 bp AS	35817	Campylobacterota	Campylobacteria	Campylobacterales	Helicobacteraceae	Helicobacter_E	Helicobacter_E heilmannii	>>>>	.......	no	no	C/A
GCF_001282945.1	NZ_CDMG01000006.1.trna5	Trp	CCA	76	34	36	AGGTCAGTAGCTCCAATGGTAGAGCACCGGTCTCCAAAACCGATTGtTGGGGGTTCGAGTCCCTCCTGGCCTGCCA	4 bp AS	1578720	Campylobacterota	Campylobacteria	Campylobacterales	Helicobacteraceae	Helicobacter_E	Helicobacter_E ailurogastricus	>>>>	.......	no	no	C/A
GCF_905120465.1	NZ_CAJHOF010000005.1.trna5	Trp	CCA	76	34	36	AGGGCAATAGCTCCAACGGTAGAGCGCTGGATTCCAAATCCAATGGtTGGGGGTTCGAATCCCTCTTGCCCTGCCA	4 bp AS	2790656	Campylobacterota	Campylobacteria	Campylobacterales	Campylobacteraceae	Campylobacter_A	Campylobacter_A sp905120465	>>>>	.......	no	no	C/A
GCF_905120475.1	NZ_CAJHOE010000003.1.trna5	Trp	CCA	76	34	36	AGGGCAATAGCTCCAACGGTAGAGCACTGGATTCCAAATCCAATGGtTGGGGGTTCGAATCCCTCTTGCCCTGCCA	4 bp AS	2790657	Campylobacterota	Campylobacteria	Campylobacterales	Campylobacteraceae	Campylobacter_A	Campylobacter_A sp905120475	>>>>	.......	no	no	C/A
GCF_902460845.1	NZ_CABPVS010000002.1.trna5	Trp	CCA	76	34	36	AGGGCAATAGCTCCAACGGTAGAGCGCTGGATTCCAAATCCAATGGtTGGGGGTTCGAATCCCTCTTGCCCTGCCA	4 bp AS	199	Campylobacterota	Campylobacteria	Campylobacterales	Campylobacteraceae	Campylobacter_A	Campylobacter_A concisus_X	>>>>	.......	no	no	C/A
GCF_902460875.1	NZ_CABPVR010000009.1.trna7	Trp	CCA	76	34	36	AGGGCAATAGCTCCAACGGTAGAGCGCTGGATTCCAAATCCAATGGtTGGGGGTTCGAATCCCTCTTGCCCTGCCA	4 bp AS	199	Campylobacterota	Campylobacteria	Campylobacterales	Campylobacteraceae	Campylobacter_A	Campylobacter_A concisus_AA	>>>>	.......	no	no	C/A
GCF_902460625.1	NZ_CABPUT010000006.1.trna6	Trp	CCA	76	34	36	AGGGCAATAGCTCCAACGGTAGAGCGCTGGATTCCAAATCCAATGGtTGGGGGTTCGAATCCCTCTTGCCCTGCCA	4 bp AS	199	Campylobacterota	Campylobacteria	Campylobacterales	Campylobacteraceae	Campylobacter_A	Campylobacter_A concisus_AD	>>>>	.......	no	no	C/A
GCF_902460705.1	NZ_CABPUP010000001.1.trna8	Trp	CCA	76	34	36	AGGGCAATAGCTCCAACGGTAGAGCGCTGGATTCCAAATCCAATGGtTGGGGGTTCGAATCCCTCTTGCCCTGCCA	4 bp AS	199	Campylobacterota	Campylobacteria	Campylobacterales	Campylobacteraceae	Campylobacter_A	Campylobacter_A concisus_Z	>>>>	.......	no	no	C/A
GCF_902460545.1	NZ_CABPUE010000001.1.trna6	Trp	CCA	76	34	36	AGGGCAATAGCTCCAACGGTAGAGCGCTGGATTCCAAATCCAATGGtTGGGGGTTCGAATCCCTCTTGCCCTGCCA	4 bp AS	199	Campylobacterota	Campylobacteria	Campylobacterales	Campylobacteraceae	Campylobacter_A	Campylobacter_A concisus_AE	>>>>	.......	no	no	C/A
GCF_902460415.1	NZ_CABPTY010000001.1.trna5	Trp	CCA	76	34	36	AGGGCAATAGCTCCAACGGTAGAGCGCTGGATTCCAAATCCAATGGtTGGGGGTTCGAATCCCTCTTGCCCTGCCA	4 bp AS	199	Campylobacterota	Campylobacteria	Campylobacterales	Campylobacteraceae	Campylobacter_A	Campylobacter_A concisus_Y	>>>>	.......	no	no	C/A
GCF_014653175.1	NZ_BNAG01000003.1.trna4	Trp	CCA	73	34	36	ACGGGTGTAGCTCAGTTGGTAGAGCAGTGGTCTCCAAAACCAAAGGtCGTGAGTTCGAATCTTACCACCCGTG	4 bp AS	1758176	Bacteroidota	Bacteroidia	Cytophagales	Cyclobacteriaceae	Fabibacter	Fabibacter thermotolerans	>>>>	.......	no	no	G/A
GCF_014650695.1	NZ_BMVL01000002.1.trna2	Trp	CCA	74	35	37	AGGGGCGTAGCTCAGTTGGCcAGAGCACCGGTCTCCAAAACCGATGGtCGCAGGTTCGAGTCCTGCCGCCCCTG	4 bp AS	1895	Actinomycetota	Actinomycetia	Streptomycetales	Streptomycetaceae	Streptomyces	Streptomyces avidinii	>>>>	.......	no	no	C/A
GCF_000813345.1	NZ_BBQF01000001.1.trna7	Trp	CCA	76	34	36	AGGGTAGTAGCTCCAATGGTAGAGCGTCGGTCTCCAAAACCGCAGGtTGTGGGTTCGAATCCCTCCTACCCTGCCA	4 bp AS	1349789	Campylobacterota	Campylobacteria	Campylobacterales	Sulfurospirillaceae	Sulfurospirillum	Sulfurospirillum arsenophilum	>>>>	.......	no	no	T/C
GCF_000252165.1	NZ_BAET01000005.1.trna1	Trp	CCA	77	35	37	AGGGGTGTAGCTCtAATTGGTAGAGCAGCGGTCTCCAAAACCGATGGtTGGGGGTTCGAGTCCCTCCACCCCTGCCA	4 bp AS	1121923	Pseudomonadota	Gammaproteobacteria	Enterobacterales_A	Alteromonadaceae	Glaciecola	Glaciecola punicea	>>>>	.......	no	no	G/A
GCF_000498755.1	NZ_AXUS01000070.1.trna11	Trp	CCA	76	34	36	AGGGGTATAGCTCAGTTGGTAGAGCGTCGGTCTCCAAAACCGTGCGcCGGGGGTTCGAGTCCCTCTACCCCTGCCA	4 bp AS	1408823	Bacillota_A	Clostridia	Peptostreptococcales	Peptostreptococcaceae	Clostridioides_A	Clostridioides_A mangenotii_A	>>>>	.......	no	no	T/T
GCF_000498755.1	NZ_AXUS01000060.1.trna14	Trp	CCA	76	34	36	AGGGGTATAGCTCAGTTGGTAGAGCGTCGGTCTCCAAAACCGTGCGcCGGGGGTTCGAGTCCCTCTACCCCTGCCA	4 bp AS	1408823	Bacillota_A	Clostridia	Peptostreptococcales	Peptostreptococcaceae	Clostridioides_A	Clostridioides_A mangenotii_A	>>>>	.......	no	no	T/T
GCF_000473325.1	NZ_AXBI01000020.1.trna26	Trp	CCA	74	33	35	GCGGGTGTAGCTCAGTGGTAGAGCAACGGTCTCCAAAACCGCGTGCGAGGGTTCAATTCCTTCCACCCGTGCCA	4 bp AS	999549	Pseudomonadota	Alphaproteobacteria	Rhodobacterales	Rhodobacteraceae	Leisingera	Leisingera caerulea	>>>>	.......	no	no	A/C
GCF_000426225.1	NZ_AUEY01000001.1.trna6	Trp	CCA	76	34	36	AGGCCAGTAGCTCTAACGGTAGAGCGGCGGACTCCAAATCCGATGGaTGGGGGTTCAAATCCCTCCTGGCCTGCCA	4 bp AS	1304885	Desulfobacterota	Desulfobacteria	Desulfobacterales	Desulforegulaceae	Desulforegula	Desulforegula conservatrix	>>>>	.......	no	no	G/A
GCF_000429905.1	NZ_AUCT01000047.1.trna1	Trp	CCA	76	34	36	AGGCCAGTAGCTCTAACGGTAGAGCGGCGGACTCCAAATCCGAAGGcTGGGGGTTCAAATCCCTCCTGGCCTGCCA	4 bp AS	1121392	Desulfobacterota	Desulfobacteria	Desulfobacterales	Desulfatibacillaceae	Desulfatibacillum	Desulfatibacillum aliphaticivorans	>>>>	.......	no	no	G/A
GCF_000429665.1	NZ_AUCH01000029.1.trna1	Trp	CCA	76	34	36	AGGGGTGTAGCTCAATTGGTAGAGCGCCGGTTTCCAAAACCGAAGGtCGGGGGTTCGATTCCCTCCGCCCCTGCCA	4 bp AS	1121035	Pseudomonadota	Gammaproteobacteria	Burkholderiales	Rhodocyclaceae	Azovibrio	Azovibrio restrictus	>>>>	.......	no	no	C/A
GCF_019703325.1	NZ_AP024819.1.trna17	Trp	CCA	76	34	36	AGGTCAGTAGCTCCAATGGTAGAGCACCGGTCTCCAAAACCGATTGtTGGGGGTTCGAGTCCCTCCTGGCCTGCCA	4 bp AS	2849642	Campylobacterota	Campylobacteria	Campylobacterales	Helicobacteraceae	Helicobacter_E	Helicobacter_E sp019703325	>>>>	.......	no	no	C/A
GCF_019703305.1	NZ_AP024814.1.trna17	Trp	CCA	76	34	36	AGGTCAGTAGCTCCAATGGTAGAGCACCGGTCTCCAAAACCGATTGtTGGGGGTTCGAGTCCCTCCTGGCCTGCCA	4 bp AS	2849641	Campylobacterota	Campylobacteria	Campylobacterales	Helicobacteraceae	Helicobacter_E	Helicobacter_E sp019703305	>>>>	.......	no	no	C/A
GCF_019702925.1	NZ_AP024713.1.trna9	Trp	CCA	76	34	36	AGGGCAATAGCTCCAACGGTAGAGCGCCGGATTCCAAATCCGATGGtTGGGGGTTCGAATCCCTCTTGCCCTGCCA	4 bp AS	2840180	Campylobacterota	Campylobacteria	Campylobacterales	Campylobacteraceae	Campylobacter_A	Campylobacter_A sp019702925	>>>>	.......	no	no	C/A
GCF_001548055.1	NZ_AP014724.1.trna29	Trp	CCA	76	34	36	AGGGTAGTAGCTCCAACGGTAGAGCGTCGGTCTCCAAAACCGCAGGtTGGGGGTTCGAGTCCCTCCTACCCTGCCA	4 bp AS	366522	Campylobacterota	Campylobacteria	Campylobacterales	Sulfurospirillaceae	Sulfurospirillum	Sulfurospirillum cavolei	>>>>	.......	no	no	T/C
GCF_000466745.1	NZ_ANNI01000003.1.trna12	Trp	CCA	76	34	36	AGGGCAATAGCTCCAACGGTAGAGCGCTGGATTCCAAATCCAATGGtTGGGGGTTCGAATCCCTCTTGCCCTGCCA	4 bp AS	1242969	Campylobacterota	Campylobacteria	Campylobacterales	Campylobacteraceae	Campylobacter_A	Campylobacter_A concisus_B	>>>>	.......	no	no	C/A
GCF_000466685.1	NZ_ANNG01000039.1.trna5	Trp	CCA	76	34	36	AGGGCAATAGCTCCAACGGTAGAGCGCTGGATTCCAAATCCAATGGtTGGGGGTTCGAATCCCTCTTGCCCTGCCA	4 bp AS	1242968	Campylobacterota	Campylobacteria	Campylobacterales	Campylobacteraceae	Campylobacter_A	Campylobacter_A concisus_A	>>>>	.......	no	no	C/A
GCF_000313615.1	NZ_AMZQ01000002.1.trna5	Trp	CCA	76	34	36	AGGGCAATAGCTCCAACGGTAGAGCACTGGATTCCAAATCCAATGGtTGGGGGTTCGAATCCCTCTTGCCCTGCCA	4 bp AS	1244083	Campylobacterota	Campylobacteria	Campylobacterales	Campylobacteraceae	Campylobacter_A	Campylobacter_A showae_A	>>>>	.......	no	no	C/A
GCF_000299415.1	NZ_AMPG01000009.1.trna1	Trp	CCA	73	34	36	AGGGCAGTAGCTCAATTGGCAGAGCACCGGTCTCCAAAACCGAAGGtTGAGAGTTCAAATCTCTCCTGCCCTG	4 bp AS	1231054	Actinomycetota	Acidimicrobiia	Acidimicrobiales	Microtrichaceae	Microthrix	Microthrix parvicella	>>>>	.......	no	no	C/A
GCF_000282655.1	NZ_AKIV01000148.1.trna8	Trp	CCA	77	35	37	TGGTGCGTAGCTCAAGCaGGCAGAGCAGCGGTCTCCAAAACCGAAGGtTGGAAGTTCGATTCTTCCCGCGCCAGCCA	4 bp AS	1144318	Pseudomonadota	Gammaproteobacteria	Burkholderiales	Burkholderiaceae_B	Polaromonas	Polaromonas sp000282655	>>>>	.......	no	no	G/A
GCF_000254135.1	NZ_AINS01000033.1.trna5	Trp	CCA	76	34	36	AGGGCAATAGCTCCAACGGTAGAGCACCGGATTCCAAATCCGATGGtTGGGGGTTCGAATCCCTCTTGCCCTGCCA	4 bp AS	887308	Campylobacterota	Campylobacteria	Campylobacterales	Campylobacteraceae	Campylobacter_D	Campylobacter_D coli	>>>>	.......	no	no	C/A
GCF_000147675.1	NZ_ADGQ01000031.1.trna3	Trp	CCA	76	34	36	AGGGGTGTAGCTCAGTTGGTAGAGCGTCGGTCTCCAAAACCGTGCGcCGGGGGTTCGAGTCCCTCCACCCCTGCCA	4 bp AS	596315	Bacillota_A	Clostridia	Peptostreptococcales	Peptostreptococcaceae	Peptostreptococcus	Peptostreptococcus stomatis	>>>>	.......	no	no	T/T
GCA_002734085.1	NVXV01000003.1.trna6	Trp	CCA	73	34	36	ACGGGTGTAGCTCAGTTGGTAGAGTACTGGTCTCCAAAACCATTGGtCGTGGGTTCGAATCCTACCGCCCGTG	4 bp AS	1917219	Bacteroidota	Bacteroidia	Flavobacteriales	Crocinitomicaceae	Brumimicrobium	Brumimicrobium sp002734085	>>>>	.......	no	no	C/T
GCA_002633015.1	NSIU01000002.1.trna5	Trp	CCA	76	34	36	ACGTCAGTAGCTCCAATGGTAGAGCGCCGGATTCCAAATCCGACGGcTGGGGGTTCGAGTCCCTCCTGGCGTGCCA	4 bp AS	2027917	Campylobacterota	Campylobacteria	Campylobacterales	Sulfurimonadaceae	Sulfuricurvum	Sulfuricurvum sp002633015	>>>>	.......	no	no	C/A
GCA_002737125.1	NSHP01000019.1.trna4	Trp	CCA	73	34	36	AGGGTCGTAGCTCAATTGGTAGAGCACCGGTCTCCAACACCGACGGtTGGGGGTTCAAGTCCCTCCGGCCCTG	4 bp AS	2900548	Actinomycetota	Actinomycetia	Nanopelagicales	S36-B12	GCA-2737125	GCA-2737125 sp002737125	>>>>	.......	no	no	C/A
GCA_002270465.1	NQOF01000006.1.trna1	Trp	CCA	71	33	35	AGGGGATTAGTTCAATGGTAGAGCACCGGTCTCCAAAACCGTCGaTGGGGGTTCGAATCCCTCATCCCCTG	4 bp AS	2025493	Bacillota_A	Clostridia	Lachnospirales	Lachnospiraceae	Blautia	Blautia hominis	>>>>	.......	no	no	C/T
GCA_004379165.1	NKXK01000019.1.trna4	Trp	CCA	76	34	36	AGGGGTGTAGCTCAATTGGTAGAGCGCCGGTTTCCAAAACCGAAGGtCGGGGGTTCGATTCCCTCCGCCCCTGCCA	4 bp AS	1898103	Pseudomonadota	Gammaproteobacteria	Burkholderiales	Rhodocyclaceae	Azonexus	Azonexus sp004379165	>>>>	.......	no	no	C/A
GCF_000470055.1	NC_022132.1.trna19	Trp	CCA	76	34	36	AGGGCAATAGCTCCAACGGTAGAGCGCCGGATTCCAAATCCGATGGtTGGGGGTTCGAATCCCTCTTGCCCTGCCA	4 bp AS	1367491	Campylobacterota	Campylobacteria	Campylobacterales	Campylobacteraceae	Campylobacter_D	Campylobacter_D coli_A	>>>>	.......	no	no	C/A
GCF_000317835.1	NC_019793.1.trna5	Trp	CCA	77	35	37	GGGTCCTTAGCTCAGCCtGGTAGAGCGTCGGTCTCCAAAACCGCAGGtCGTAGGTTCGAATCCTTCAGGGCCCGCCA	4 bp AS	937777	Deinococcota	Deinococci	Deinococcales	Deinococcaceae	Deinococcus_A	Deinococcus_A peraridilitoris	>>>>	.......	no	no	T/C
GCF_000300075.1	NC_018677.1.trna8	Trp	CCA	73	34	36	AGGTCAGTAGCTCAATTGGTAGAGTAGCGGTCTCCAAAATCGAAGGgTGGGGGTTCAATTCCCTCCTGGCCTG	4 bp AS	1206109	Pseudomonadota	Gammaproteobacteria	Evansiales	Evansiaceae	Portiera	Portiera aleyrodidarum	>>>>	.......	no	no	G/A
GCF_000265465.1	NC_018016.1.trna17	Trp	CCA	73	34	36	ACGGGCGTAGCTCAGCTGGTAGAGCAGTGGTCTCCAAAACCAAAGGtCGTGGGTTCGATCCCTACCGCCCGTG	4 bp AS	867902	Bacteroidota	Bacteroidia	Flavobacteriales	Weeksellaceae	Ornithobacterium	Ornithobacterium rhinotracheale	>>>>	.......	no	no	G/A
GCF_000265295.1	NC_018002.1.trna7	Trp	CCA	76	34	36	AGGGTAGTAGCTCCAACGGTAGAGCGTCGGTCTCCAAAACCGCAGGtTGGGGGTTCGAGTCCCTCCTACCCTGCCA	4 bp AS	760154	Campylobacterota	Campylobacteria	Campylobacterales	Sulfurospirillaceae	Sulfurospirillum	Sulfurospirillum barnesii	>>>>	.......	no	no	T/C
GCF_000236705.1	NC_016599.1.trna29	Trp	CCA	73	34	36	ACGGGTGTAGCTCAGCTGGTAGAGCAGTGGTCTCCAAAACCGAAGGtCGTGAGTTCGATTCTTACCACCCGTG	4 bp AS	926562	Bacteroidota	Bacteroidia	Flavobacteriales	Schleiferiaceae	Owenweeksia	Owenweeksia hongkongensis	>>>>	.......	no	no	G/A
GCF_000214825.1	NC_015581.1.trna4	Trp	CCA	77	35	37	AGGGGTATAGCTCcAATTGGTAGAGCCGCGGATTCCAAATCCGAAGGtTGGGAGTTCGAATCTCTCTACCCCTGCCA	4 bp AS	717773	Pseudomonadota	Gammaproteobacteria	Thiomicrospirales	Thiomicrospiraceae	Thiomicrospira	Thiomicrospira cyclica	>>>>	.......	no	no	G/A
GCF_000186385.1	NC_014958.1.trna42	Trp	CCA	77	35	37	GGGTCCTTAGCTCAGCCtGGTAGAGCGTCGGTCTCCAAAACCGCAGGtCGTAGGTTCGAATCCTTCAGGGCCCGCCA	4 bp AS	709986	Deinococcota	Deinococci	Deinococcales	Deinococcaceae	Deinococcus_B	Deinococcus_B maricopensis	>>>>	.......	no	no	T/C
GCF_000200595.1	NC_014810.2.trna11	Trp	CCA	76	34	36	AGGTCAGTAGCTCCAATGGTAGAGCACCGGTCTCCAAAACCGATTGtTGGGGGTTCGAGTCCCTCCTGGCCTGCCA	4 bp AS	936155	Campylobacterota	Campylobacteria	Campylobacterales	Helicobacteraceae	Helicobacter_E	Helicobacter_E felis	>>>>	.......	no	no	C/A
GCF_000143685.1	NC_014328.1.trna49	Trp	CCA	76	34	36	AGGGGTATAGCTCAATTGGTAGAGTGCCGGTCTCCAAAACCGTAGGtTGTAGGTTCGAGACCTACTACCCCTGCCA	4 bp AS	748727	Bacillota_A	Clostridia	Clostridiales	Clostridiaceae	Clostridium_B	Clostridium_B ljungdahlii	>>>>	.......	no	no	C/T
GCF_000025845.1	NC_014014.1.trna32	Trp	CCA	75	33	35	GGGAGTTTAGCATATTGGCTATGCACCAGTCTCCAAAACTGTTTTaAATGGGTTCGATTCCTATAACTCCCGCCA	4 bp AS	512564	Bacillota	Bacilli	Mycoplasmatales	Metamycoplasmataceae	Mycoplasmopsis_A	Mycoplasmopsis_A crocodyli	>>>>	.......	no	no	C/A
GCF_000024885.1	NC_013512.1.trna6	Trp	CCA	76	34	36	AGGGTAGTAGCTCCAACGGTAGAGCGTCGGTCTCCAAAACCGCAGGtTGGGGGTTCGAGTCCCTCCTACCCTGCCA	4 bp AS	525898	Campylobacterota	Campylobacteria	Campylobacterales	Sulfurospirillaceae	Sulfurospirillum	Sulfurospirillum deleyianum	>>>>	.......	no	no	T/C
GCF_000013565.1	NC_007802.1.trna2	Trp	CCA	76	34	36	AGGGGCGTAGCTCAGTTGGTAGAGCACCGGATTCCAAATCCGACGGtCGGGAGTTCGAGTCTCTCCGCCCCTGCCA	4 bp AS	290400	Pseudomonadota	Alphaproteobacteria	Rhodobacterales	Rhodobacteraceae	Gymnodinialimonas	Gymnodinialimonas sp000013565	>>>>	.......	no	no	C/A
GCA_003260345.1	MORC01000001.1.trna9	Trp	CCA	75	34	36	AGCCCCATAGTTCAATGGTtAGAGCGACGGTCTCCAAAGCCGCAGaTCTGGGTTCGATTCCTAGTGGGGCTGCCA	4 bp AS	1914866	Patescibacteria	JAEDAM01	BD1-5	UBA2023	GN02-873	GN02-873 sp003260345	>>>>	.......	no	no	A/C
GCA_001873755.1	MNZT01000064.1.trna1	Trp	CCA	76	34	36	GGGTCCGTAGCTCAACTGGTAGAGCAATGGTCTCCAAAACCAGAGGtTGTAGGTTCGATTCCTACCGGGCCTGCCA	4 bp AS	1817892	Patescibacteria	CG2-30-54-11	CG2-30-54-11	CG2-30-54-11	CG2-30-54-11	CG2-30-54-11 sp001873755	>>>>	.......	no	no	A/G
GCA_001871685.1	MNVK01000138.1.trna1	Trp	CCA	77	35	37	AGGCCAGTAGCTCTAACGGCtAGAGCACCGGACTCCAAATCCGAGGGtTGGGGGTTCAAATCCCTCCTGGCCTGCCA	4 bp AS	1805276	Nitrospirota	Thermodesulfovibrionia	Thermodesulfovibrionales	UBA1546	UBA1546	UBA1546 sp001871685	>>>>	.......	no	no	C/A
GCA_001829155.1	MIAO01000072.1.trna3	Trp	CCA	73	34	36	GGGTCAGTAGCTCCAACGGTAGAGCGCCGGTCTCCAAAACCGAGGGtTGTGGGTTCGAATCCCTCTTGGCCCG	4 bp AS	1802174	Spirochaetota	GWB1-36-13	GWB1-36-13	GWB1-36-13	GWB1-36-13	GWB1-36-13 sp001829155	>>>>	.......	no	no	C/A
GCA_001821295.1	MHSK01000002.1.trna1	Trp	CCA	76	34	36	ACCGGTGTAGCTCAACTGGTAGAGCAGCGGTCTCCAAAACCGATGGtTGCAGGTTCGAATCCTGTCACCGGTGCCA	4 bp AS	1802332	Patescibacteria	Paceibacteria	UBA9983_A	UBA11359_C	HO2-43-120	HO2-43-120 sp001821295	>>>>	.......	no	no	G/A
GCA_001796315.1	MGME01000020.1.trna3	Trp	CCA	73	34	36	GGGTGCGTAGCTCAGCTGGTAGAGCATCGATCTCCAAAGTCGTAGGtCGGGGGTTCGAATCCCTCCGCACTCG	4 bp AS	1797611	Chlamydiota	Chlamydiia	Chlamydiales	Rhabdochlamydiaceae	2-02-FULL-49-12	2-02-FULL-49-12 sp001796315	>>>>	.......	no	no	T/T
GCA_001791615.1	MGEY01000027.1.trna1	Trp	CCA	76	34	36	ACCGGCGTAGCTCAATTGGTAGAGCAGCGGATTCCAAATCCGAAGGtTGCGGGTTCAACCCCTGTCGCCGGTGCCA	4 bp AS	1802416	Patescibacteria	ABY1	SG8-24	GWF2-40-263	UBA12396	UBA12396 sp001791615	>>>>	.......	no	no	G/A
GCA_001784175.1	MFPR01000004.1.trna4	Trp	CCA	73	34	36	AGGCCAGTAGCTCCAACGGCAGAGCGACGGTCTCCAAAACCGAAGGtTGGGGGTTCAAATCCCTCCTGGCCTG	4 bp AS	1817870	Lindowbacteria	2-12-FULL-62-27	2-12-FULL-62-27	2-12-FULL-62-27	2-12-FULL-62-27	2-12-FULL-62-27 sp001784175	>>>>	.......	no	no	A/A
GCA_001774685.1	MFAS01000001.1.trna40	Trp	CCA	73	34	36	AGGTCTGTAGCTCAATTGGTAGAGTAGTCGCCTCCAAAGCGAAAGGtTGTAGGTTCGAATCCTACCAGGCCTG	4 bp AS	1817733	Patescibacteria	Microgenomatia	UBA1400	MFAQ01	UBA10133	UBA10133 sp001774685	>>>>	.......	no	no	G/A
GCA_001769655.1	MEPC01000026.1.trna5	Trp	CCA	73	34	36	ACGGGTGTAGCTCAGTTGGTAGAGTACCGGTCTCCAAAACCGTGGGtCGTAGGTTCGAACCCTGCCACCCGTG	4 bp AS	1797365	Bacteroidota	Bacteroidia	2-12-FULL-37-12	2-12-FULL-37-12	2-12-FULL-37-12	2-12-FULL-37-12 sp001769655	>>>>	.......	no	no	C/T
GCA_002092835.1	LVWL01000018.1.trna8	Trp	CCA	76	34	36	AGGGCAATAGCTCCAACGGTAGAGCGCTGGATTCCAAATCCAATGGtTGGGGGTTCGAATCCCTCTTGCCCTGCCA	4 bp AS	199	Campylobacterota	Campylobacteria	Campylobacterales	Campylobacteraceae	Campylobacter_A	Campylobacter_A concisus_K	>>>>	.......	no	no	C/A
GCA_900169975.1	LT827126.1.trna11	Trp	CCA	76	34	36	AGGGGTATAGCTCAACTGGAAGAGCGGCGGTCTCCAAAACCGAAGGcTTTGGGTTCGAGTCCCTCTACCCCTGCCA	4 bp AS	1871015	Bacillota_A	Clostridia	Oscillospirales	Oscillospiraceae	Marseille-P3106	Marseille-P3106 sp900169975	>>>>	.......	no	no	G/A
GCA_001641205.1	LSMX01000002.1.trna7	Trp	CCA	77	35	37	AGGGGTATAGCTCAATTtGGTAGAGCAGTGGTCTCCAAAACCGAAGGtTACGGGTTCAATTCCTGTTACCCCTGCCA	4 bp AS	1784822	Bacillota	Bacilli	Mycoplasmatales	Hepatoplasmataceae	Bg2	Bg2 sp001641205	>>>>	.......	no	no	G/A
GCA_001577135.1	LSCK01000064.1.trna5	Trp	CCA	76	34	36	AGGCCCGTAGCTTAATTGGCAAAGCGACGGTCTCCAAAACCGAAGAgTGCGGGTTCAATTCCTGCCGGGCCTGCCA	4 bp AS	1781251	Cloacimonadota	Cloacimonadia	JGIOTU-2	TCS60	TCS60	TCS60 sp001577135	>>>>	.......	no	no	A/A
GCA_001242845.1	LN774881.1.trna19	Trp	CCA	74	35	37	AGGGGCGTAGTTCAAATcGGAAGAGCGCCGGTCTCCAAAACCGAAAGtTGAGAGTTCAAATCTCTCCGCCCCTG	4 bp AS	1594731	Pseudomonadota	Gammaproteobacteria	Enterobacterales	Enterobacteriaceae	Westeberhardia	Westeberhardia cardiocondylae_A	>>>>	.......	no	no	C/A
GCA_001295865.1	LJHW01000016.1.trna1	Trp	CCA	76	34	36	AGGGGTGTAGCTCAATTGGTAGAGCGCCGGTTTCCAAAACCGAAGGtCGGGGGTTCGATTCCCTCCGCCCCTGCCA	4 bp AS	1523424	Pseudomonadota	Gammaproteobacteria	Burkholderiales	Burkholderiaceae_B	Rubrivivax	Rubrivivax sp001295865	>>>>	.......	no	no	C/A
GCA_001513385.1	LFTK01000050.1.trna1	Trp	CCA	73	34	36	AGGGGTATAGCTCAGCTGGTAGAGTACCGGTCTCCAAAACCGTGGGtCGTGGGTTCGAATCCTTCTGCCCCTG	4 bp AS	1676155	Bacillota_A	Clostridia	Oscillospirales	CAG-272	DTU064	DTU064 sp001513385	>>>>	.......	no	no	C/T
GCA_001513185.1	LFST01000030.1.trna1	Trp	CCA	76	34	36	AGGCCCGTAGCTCCAACGGTAGAGCAGCGGTCTCCAAAACCGAAGGaTGGGGGTTCGAATCCCTCCGGGCCTGCCA	4 bp AS	1671637	Bacillota_E	DTU015	DTU015	DTU015	DTU015	DTU015 sp001513185	>>>>	.......	no	no	G/A
GCA_001002765.1	LCMS01000004.1.trna5	Trp	CCA	77	35	37	GGGCGTGTAGCTCAATTaGGTGGAGCAGCGGATTCCAAATCCGAAGGcTGCGGGTTCGATTCCTGTCACGCCCGCCA	4 bp AS	1618994	Patescibacteria	ABY1	SG8-24	GWF2-40-263	UBA12393	UBA12393 sp001002765	>>>>	.......	no	no	G/A
GCA_000998185.1	LCCW01000014.1.trna1	Trp	CCA	74	35	37	GCCTGCGTAGCTCAACTGGCtAGAGCAACGGTCTCCAAAACCGATGGtTGAGGGTTCAAATCCTTTCGCAGGCG	4 bp AS	1618677	Patescibacteria	ABY1	UBA2196	GWA2-42-15	GWA2-42-15	GWA2-42-15 sp000998185	>>>>	.......	no	no	A/A
GCA_000991575.1	LBRU01000009.1.trna5	Trp	CCA	77	35	37	AGGCCAGTAGCTCgaAATGGTAGAGCGACAGACTCCAAATCTGACGGtTGGGGGTTCGAATCCCTCCTGGCCTGCCA	4 bp AS	1619074	Dependentiae	Babeliae	Babeliales	UBA12409	UBA12409	UBA12409 sp000991575	>>>>	.......	no	no	A/A
GCA_000989525.1	LBON01000002.1.trna9	Trp	CCA	76	34	36	AGGCCAGTAGCTCTAACGGTAGAGCAGCAGACTCCAAATCTGATGGtTGGGGGTTCGAATCCCTCCTGGCCTGCCA	4 bp AS	1619079	Dependentiae	Babeliae	Babeliales	GWF2-32-72	GWF2-32-72	GWF2-32-72 sp000989525	>>>>	.......	no	no	G/A
GCA_000989195.1	LBOA01000001.1.trna7	Trp	CCA	77	35	37	AGGCCAGTAGCTCgAATTGGTAGAGCAGCAGACTCCAAATCTGATGGtTGGGGGTTCAAGTCCCTCCTGGCCTGCCA	4 bp AS	1619078	Dependentiae	Babeliae	Babeliales	Vermiphilaceae	GWF2-30-66	GWF2-30-66 sp000989195	>>>>	.......	no	no	G/A
GCA_000981645.1	LAQC01000008.1.trna5	Trp	CCA	73	34	36	ACGGGCGTAGCTCAGCTGGTAGAGCAGTGGTCTCCAAAACCAAAGGtCGCGAGTTCGATTCTTGCCGCCCGTG	4 bp AS	1622232	Bacteroidota	Bacteroidia	Flavobacteriales	UA16	ASP10-05a	ASP10-05a sp000981645	>>>>	.......	no	no	G/A
GCA_000817105.1	JUEP01000003.1.trna8	Trp	CCA	74	35	37	AGGGCAGTAGCTCAATTtGGTAGAGCACCGGTCTCCAAAACCGAAGGtTGTGGGTTCAAGTCCCTCCTGCCCTG	4 bp AS	1550402	Actinomycetota	Acidimicrobiia	Acidimicrobiales	TK06	MedAcidi-G3	MedAcidi-G3 sp000817105	>>>>	.......	no	no	C/A
GCA_000830255.1	JQIT01000002.1.trna16	Trp	CCA	76	34	36	AGGTGAGTAGCTCCAATGGTAGAGCGCCGGATTCCAAATCCGATGGtTGTGGGTTCGAGTCCCTCCTCACCTGCCA	4 bp AS	1539066	Campylobacterota	Campylobacteria	Campylobacterales	Sulfurimonadaceae	PC08-66	PC08-66 sp000830255	>>>>	.......	no	no	C/A
GCA_000743525.1	JQGK01000004.1.trna5	Trp	CCA	76	34	36	AGGGTAGTAGCTCCAACGGTAGAGCGTCGGTCTCCAAAACCGCAGGtTGGGGGTTCGAGTCCCTCCTACCCTGCCA	4 bp AS	1537915	Campylobacterota	Campylobacteria	Campylobacterales	Sulfurospirillaceae	Sulfurospirillum	Sulfurospirillum sp000743525	>>>>	.......	no	no	T/C
GCA_024742495.1	JANSYJ010000007.1.trna5	Trp	CCA	73	34	36	ACGGGTGTAGCTCAGCTGGCAGAGCAGTGGTCTCCAAAACCAAAGGtCGTGAGTTCGATTCTTACCACCCGTG	4 bp AS	1898104	Bacteroidota	Bacteroidia	Flavobacteriales	Schleiferiaceae	Croceimicrobium	Croceimicrobium sp024742495	>>>>	.......	no	no	G/A
GCA_024653355.1	JANLFQ010000001.1.trna25	Trp	CCA	73	34	36	AGGCCAGTAGCTCTAACGGTAGAGCAGCGGACTCCAAATCCGAAGGaTGGGGGTTCAAATCCCTCCTGGCCTG	4 bp AS	2052148	WOR-3	WOR-3	UBA2258	UBA2258	JABLXZ01	JABLXZ01 sp024653355	>>>>	.......	no	no	G/A
GCA_023818695.1	JAMWCF010000001.1.trna15	Trp	CCA	74	35	37	AGGCCTGTAGCTCcAACTGGTAGAGCAACGGACTCCAAATCCGATGGtTGGGGGTTCAAATCCCTCCAGGCCTG	4 bp AS	2035772	Omnitrophota	Koll11	1-14-0-20-64-10	1-14-0-20-64-10	JAMWCF01	JAMWCF01 sp023818695	>>>>	.......	no	no	A/A
GCA_023474835.1	JAMCXQ010000034.1.trna3	Trp	CCA	76	34	36	GCCGGCGTAGCTCAACTGGCAGAGCAGCGACCTCCAAAGTCGATGGcTACGGGTTCAAATCCTGCCGCCGGTGCCA	4 bp AS	2052139	Patescibacteria	Paceibacteria	Paceibacterales	CG1-02-41-26	JAMCXQ01	JAMCXQ01 sp023474835	>>>>	.......	no	no	G/A
GCA_022775765.1	JALFKC010000063.1.trna6	Trp	CCA	76	34	36	AGGGCAATAGCTCTAATGGTAGAGCGCCGGATTCCAAATCCGATGGtTGGGGGTTCGAATCCCTCTTGCCCTGCCA	4 bp AS	205	Campylobacterota	Campylobacteria	Campylobacterales	Campylobacteraceae	Campylobacter_B	Campylobacter_B sp022775765	>>>>	.......	no	no	C/A
GCA_022777285.1	JALFGN010000126.1.trna1	Trp	CCA	71	33	35	AGGGGATTAGTTCAATGGTAGAGCACCGGTCTCCAAAACCGTCGaTGGGGGTTCGAATCCCTCATCCCCTG	4 bp AS	1955243	Bacillota_A	Clostridia	Lachnospirales	Lachnospiraceae	Blautia	Blautia sp022777285	>>>>	.......	no	no	C/T
GCA_022779845.1	JALEXT010000012.1.trna1	Trp	CCA	76	34	36	AGGGGCATAGTTCTAATGGTAGAGCAGCGGTCTCCAAAACCGACGGtTGAGGGTTCGAGTCCTTCTGCCCCTGCCA	4 bp AS	2587468	Pseudomonadota	Gammaproteobacteria	Enterobacterales_A	Succinivibrionaceae	Succinivibrio	Succinivibrio sp022779845	>>>>	.......	no	no	G/A
GCA_021833825.1	JAKBEL010000019.1.trna7	Trp	CCA	76	34	36	AGGCCAGTAGCTCgAACGGTAGAGCGGCAGACTCCAAATCTGATGGtTGGGGGTTCAAATCCCTCCTGGCCTGCCA	4 bp AS	1869227	Dependentiae	Babeliae	Babeliales	Vermiphilaceae	JAKBEL01	JAKBEL01 sp021833825	>>>>	.......	no	no	G/A
GCA_021823685.1	JAKANL010000003.1.trna8	Trp	CCA	76	34	36	AGGCCAGTAGCTCGAATGGTAGAGCGACAGACTCCAAATCTGAAGGtTGGGGGTTCGAGTCCCTCCTGGCCTGCCA	4 bp AS	1869227	Dependentiae	Babeliae	Babeliales	UBA12409	JAKANL01	JAKANL01 sp021823685	>>>>	.......	no	no	A/A
GCA_021819985.1	JAKAEG010000318.1.trna1	Trp	CCA	76	34	36	AGGCCAGTAGCTCTAACGGCAGAGCGCCGGACTCCAAATCCGAGGGtTGGGGGTTCAAATCCCTCCTGGCCTGCCA	4 bp AS	2026887	Nitrospirota	Thermodesulfovibrionia	Thermodesulfovibrionales	JdFR-88	JAKAEG01	JAKAEG01 sp021819985	>>>>	.......	no	no	C/A
GCA_021801825.1	JAJYXK010000007.1.trna11	Trp	CCA	74	35	37	GCCGGCGTAGCTCAATTGGCtAGAGCAACGGTCTCCAAAACCGCAAGtTGGGGGTTCGACTCCCTCCGCCGGTG	4 bp AS	1869227	Patescibacteria	Paceibacteria	UBA6257	JAGOQP01	JAKBUF01	JAKBUF01 sp021801825	>>>>	.......	no	no	A/C
GCA_021789935.1	JAJYIR010000030.1.trna1	Trp	CCA	76	34	36	AGGCCAGTAGCTCTAACGGCAGAGCGCCGGACTCCAAATCCGAGGGtTGGGGGTTCAAATCCCTCCTGGCCTGCCA	4 bp AS	2026887	Nitrospirota	Thermodesulfovibrionia	Thermodesulfovibrionales	JdFR-88	JAKAEG01	JAKAEG01 sp021789935	>>>>	.......	no	no	C/A
GCA_021790815.1	JAJYFT010000003.1.trna4	Trp	CCA	73	34	36	AGGGCAGTAGCTCAATTGGTAGAGCACCGGTCTCCAAAACCGACGGtTGGGGGTTCGAGTCCCTTCTGCCCTG	4 bp AS	1883427	Actinomycetota	Acidimicrobiia	Acidimicrobiales	JABEUL01	JAJYFT01	JAJYFT01 sp021790815	>>>>	.......	no	no	C/A
GCA_021300575.1	JAJTDM010000075.1.trna1	Trp	CCA	76	34	36	AGGGGTGTAGCTCAATTGGTAGAGCGCCGGTTTCCAAAACCGAAGGtCGGGGGTTCGATTCCCTCCGCCCCTGCCA	4 bp AS	50259	Pseudomonadota	Gammaproteobacteria	Burkholderiales	Burkholderiaceae_B	Rubrivivax	Rubrivivax sp021300575	>>>>	.......	no	no	C/A
GCA_024278275.1	JAJRTN010000012.1.trna1	Trp	CCA	76	34	36	AGGCCTGTAGCACAATGGCtAGTGCAGCGGCCTCCAAAGCCGAAGGtTGGGGGTTCGAGTCCCTCCAGGCCTGCCA	4 bp AS	2030809	Hydrogenedentota	Hydrogenedentia	Hydrogenedentiales	SCBR16-9	JAJRTN01	JAJRTN01 sp024278275	>>>>	.......	no	no	G/A
GCA_021199825.1	JAJQHI010000202.1.trna1	Trp	CCA	73	34	36	AGGGGTATAGCTCAGCTGGTAGAGTACCGGTCTCCAAAACCGTGGGtCGTGGGTTCAAATCCTTCTGCCCCTG	4 bp AS	1879010	Bacillota_A	Clostridia	Oscillospirales	CAG-272	DTU064	DTU064 sp021199825	>>>>	.......	no	no	C/T
GCA_021202555.1	JAJQCT010000005.1.trna1	Trp	CCA	73	34	36	AGGGGTATAGCTCAGCTGGTAGAGTACCGGTCTCCAAAACCGTGGGtCGTGGGTTCAAGTCCTTCTGCCCCTG	4 bp AS	1898207	Bacillota_A	Clostridia	Oscillospirales	CAG-272	DTU064	DTU064 sp021202555	>>>>	.......	no	no	C/T
GCA_021203945.1	JAJQAF010000026.1.trna5	Trp	CCA	76	34	36	AGGGCAATAGCTCCAACGGTAGAGCGCTGGATTCCAAATCCAATGGtTGGGGGTTCGAATCCCTCTTGCCCTGCCA	4 bp AS	205	Campylobacterota	Campylobacteria	Campylobacterales	Campylobacteraceae	Campylobacter_A	Campylobacter_A sp021203945	>>>>	.......	no	no	C/A
GCA_021206415.1	JAJOKG010000030.1.trna5	Trp	CCA	76	34	36	AGGGTAGTAGCTCCAACGGTAGAGCGTCGGTCTCCAAAACCGCAGGtTGGGGGTTCGAGTCCCTCCTACCCTGCCA	4 bp AS	2053622	Campylobacterota	Campylobacteria	Campylobacterales	Sulfurospirillaceae	Sulfurospirillum	Sulfurospirillum sp021206415	>>>>	.......	no	no	T/C
GCA_022826865.1	JAJDUC010000079.1.trna4	Trp	CCA	73	34	36	AGGGGCATAGCTCAGTTGGTAGAGCGCCGGTTTCCAAAACCGTAGGtCGAGAGTTCGAGTCTTTCTGCCCCTG	4 bp AS	2052143	Chloroflexota	Anaerolineae	Aggregatilineales	Phototrophicaceae	UBA6055	UBA6055 sp022826865	>>>>	.......	no	no	C/T
GCA_022601545.1	JAJACM010000004.1.trna3	Trp	CCA	73	34	36	GGGTGAGTAGCTCAGCTGGTAGAGCGCCGGTCTCCAAAACCGTAGGtCGGGGGTTCGAAACCCTCCTTGCCCG	4 bp AS	2052156	Chlamydiota	Chlamydiia	2-12-FULL-49-11	JAJACM01	JAJACM01	JAJACM01 sp022601545	>>>>	.......	no	no	C/T
GCA_020161065.1	JAIUPH010000030.1.trna8	Trp	CCA	76	34	36	ACCGGGCTAGCTCAACTGGCAGAGCGGCGGCCTCCAAAGCCGAAGGtTCGCGGTTCGATTCCGTGGTCCGGTGCCA	4 bp AS	1977087	Pseudomonadota	Gammaproteobacteria	Burkholderiales	Burkholderiaceae_B	Rubrivivax	Rubrivivax sp020161065	>>>>	.......	no	no	G/A
GCA_021734005.1	JAIPJV010000121.1.trna1	Trp	CCA	73	34	36	AGGTGAGTAGCTCAATTGGGAGAGCACCGGATTCCAAATCCGACGGtTGCGGGTTCAAGTCCTGCCTCACCTG	4 bp AS	2026760	Marinisomatota	UBA2242	UBA2242	JAFGTP01	JAIPHI01	JAIPHI01 sp021734005	>>>>	.......	no	no	C/A
GCA_021735285.1	JAIPHI010000067.1.trna1	Trp	CCA	73	34	36	AGGTGAGTAGCTCAATTGGGAGAGCACCGGATTCCAAATCCGACGGtTGCGGGTTCAAGTCCTGCCTCACCTG	4 bp AS	2026760	Marinisomatota	UBA2242	UBA2242	JAFGTP01	JAIPHI01	JAIPHI01 sp021735285	>>>>	.......	no	no	C/A
GCA_024680445.1	JAILCJ010000115.1.trna5	Trp	CCA	76	34	36	AGGGCAATAGCTCCAACGGTAGAGCGCCGGATTCCAAATCCGATGGtTGGGGGTTCGAATCCCTCTTGCCCTGCCA	4 bp AS	205	Campylobacterota	Campylobacteria	Campylobacterales	Campylobacteraceae	Campylobacter_A	Campylobacter_A sp024680445	>>>>	.......	no	no	C/A
GCA_019752775.1	JAIELU010000084.1.trna4	Trp	CCA	76	34	36	AGGTCAGTAGCTCCAATGGTAGAGCGCCGGATTCCAAATCCGATGGtTGTGGGTTCGAATCCCTCCTGGCCTGCCA	4 bp AS	2268180	Campylobacterota	Campylobacteria	Campylobacterales	Arcobacteraceae	Aliarcobacter	Aliarcobacter sp019752775	>>>>	.......	no	no	C/A
GCA_019694145.1	JAIBCJ010000032.1.trna3	Trp	CCA	73	34	36	GGGGCACTAGCTCAATTGGCTGAGCAGCGGCCTCCAAAGCCGAAGGtTCCAGGTTCGAGTCCTGGGTGCCCCG	4 bp AS	1909295	Actinomycetota	Thermoleophilia	Solirubrobacterales	70-9	67-14	67-14 sp019694145	>>>>	.......	no	no	G/A
GCA_022600535.1	JAHZKE010000075.1.trna1	Trp	CCA	73	34	36	AGGCTAATAGCTCAATTGGTAGAGCAGCGGTCTCCAAAACCGAAGGtTGGGGGTTCGATTCCCTCTTGGCCTG	4 bp AS	1977087	Pseudomonadota	Gammaproteobacteria	AqS2	AqS2	JAHZKE01	JAHZKE01 sp022600535	>>>>	.......	no	no	G/A
GCA_019423325.1	JAHZBQ010000003.1.trna12	Trp	CCA	76	34	36	AGGGCAATAGCTCCAACGGTAGAGCGCCGGATTCCAAATCCGATGGtTGGGGGTTCGAATCCCTCTTGCCCTGCCA	4 bp AS	205	Campylobacterota	Campylobacteria	Campylobacterales	Campylobacteraceae	Campylobacter_B	Campylobacter_B sp019423325	>>>>	.......	no	no	C/A
GCA_019218445.1	JAHUUM010000004.1.trna8	Trp	CCA	73	34	36	ACGGGCGTAGCTCAGCTGGTAGAGCAGTGGTCTCCAAAACCAAAGGtCGTGGGTTCGATCCCTACCGCCCGTG	4 bp AS	2856344	Bacteroidota	Bacteroidia	Flavobacteriales	Weeksellaceae	Ornithobacterium	Ornithobacterium sp019218445	>>>>	.......	no	no	G/A
GCA_020621865.1	JAHRYW010000011.1.trna4	Trp	CCA	76	34	36	AGGGGTGTAGCTCAATTGGTAGAGCGCCGGTTTCCAAAACCGAAGGtCGGGGGTTCGATTCCCTCCGCCCCTGCCA	4 bp AS	1891241	Pseudomonadota	Gammaproteobacteria	Burkholderiales	Rhodocyclaceae	Azonexus	Azonexus sp020621865	>>>>	.......	no	no	C/A
GCA_019038645.1	JAHOYT010000011.1.trna5	Trp	CCA	73	34	36	ACGGGCGTAGCTCAGCTGGTAGAGCAGTGGTCTCCAAAACCAAAGGtCGTGAGTTCGAATCTTACCTCCCGTG	4 bp AS	2030927	Bacteroidota	Bacteroidia	Bacteroidales	UBA12077	UBA12077	UBA12077 sp019038645	>>>>	.......	no	no	G/A
GCA_018884035.1	JAHLFE010000044.1.trna2	Trp	CCA	76	34	36	AGGAGCGTAGTTCTAATGGTAGAGCAGCGGTCTCCAAAACCGACGGtTGAGGGTTCGAGTCCTTCCGCTCCTGCCA	4 bp AS	2838451	Pseudomonadota	Gammaproteobacteria	Enterobacterales_A	Succinivibrionaceae	Anaerobiospirillum	Anaerobiospirillum pullicola	>>>>	.......	no	no	G/A
GCA_018830565.1	JAHJRX010000033.1.trna1	Trp	CCA	76	34	36	AGGTCCGTAGCTCAATTGGTAGAGCACCGGACTCCAAATCCGATGGtTGCGGGTTCAAGTCCTGCCGGGCCTGCCA	4 bp AS	1869227	UBA9089	JAHJRX01	JAHJRX01	JAHJRX01	JAHJRX01	JAHJRX01 sp018830565	>>>>	.......	no	no	C/A
GCA_018816105.1	JAHIWE010000034.1.trna3	Trp	CCA	76	34	36	AGGTCAGTAGCTCCAATGGTAGAGCGCCGGATTCCAAATCCGATGGtTGTGGGTTCGAGTCCCTCCTGGCCTGCCA	4 bp AS	1869227	Campylobacterota	Campylobacteria	Campylobacterales	Arcobacteraceae	Aliarcobacter	Aliarcobacter sp018816105	>>>>	.......	no	no	C/A
GCA_018818485.1	JAHIRX010000044.1.trna1	Trp	CCA	76	34	36	ACCGGCGTAGCTCAGTTGGTAGAGCGACGGTCTCCAAAACCGCAGGtCGCAGGTTCGATTCCTGCCGCCGGTGCCA	4 bp AS	2052139	Patescibacteria	WWE3	UBA101185	UBA10185	JAHIRX01	JAHIRX01 sp018818485	>>>>	.......	no	no	A/C
GCA_023247725.1	JAHFFW010000011.1.trna2	Trp	CCA	77	35	37	AGGCCTGTAGCTCtAATTGGCAGAGCGACGGTCTCCAAAACCGAAGGtTGCAGGTTCGACTCCTGCCAGGCCTGCCA	4 bp AS	2035772	Omnitrophota	Koll11	Zapsychrales	JAHFFX01	JAHFFW01	JAHFFW01 sp023247725	>>>>	.......	no	no	A/A
GCA_023249975.1	JAHFBP010000001.1.trna6	Trp	CCA	76	34	36	AGGCCAGTAGCTCTAACGGTAGAGCAGCGGACTCCAAATCCGACGGtTGGGGGTTCGAATCCCTCCTGGCCTGCCA	4 bp AS	1869227	Dependentiae	Babeliae	Babeliales	GCA-2401785	JAHFBP01	JAHFBP01 sp023249975	>>>>	.......	no	no	G/A
GCA_023250055.1	JAHFBM010000012.1.trna1	Trp	CCA	76	34	36	AGGCCAGTAGCTCTAACGGTAGAGCGGCAGACTCCAAATCTGAAGGtTGGGGGTTCGAATCCCTCCTGGCCTGCCA	4 bp AS	1869227	Dependentiae	Babeliae	Babeliales	JAHFBM01	JAHFBM01	JAHFBM01 sp023250055	>>>>	.......	no	no	G/A
GCA_020630935.1	JAHDIG010000042.1.trna5	Trp	CCA	71	33	35	ACGCCTTTAACATAGTGGTAATGTACTGGTCTCCAAAACCAATGaCGTGAGTTCGATTCTTACAGGGCGTG	4 bp AS	1937974	Bacteroidota	Bacteroidia	Cytophagales	Bernardetiaceae	Bernardetia	Bernardetia sp020630935	>>>>	.......	no	no	C/A
GCA_020631355.1	JAHDHL010000077.1.trna14	Trp	CCA	73	34	36	GGCGGAGTAGCTCAACTGGCAGAGTTCCGGTCTCCAAAACCGAAGGtTATAGGTTCGAATCCTATCTCCGTCG	4 bp AS	2202734	Bacteroidota	Bacteroidia	Chitinophagales	Saprospiraceae	JAHDCE01	JAHDCE01 sp020631355	>>>>	.......	no	no	C/A
GCA_020627945.1	JAHDFW010000005.1.trna4	Trp	CCA	73	34	36	ACGGGTGTAGCTCAGCTGGTAGAGCAGTGGTCTCCAAAACCAAAGGtCGTGAGTTCGAATCTTACCACCCGTG	4 bp AS	2053541	Bacteroidota	Bacteroidia	Cytophagales	JAHDFW01	JAHDFW01	JAHDFW01 sp020627945	>>>>	.......	no	no	G/A
GCA_020628085.1	JAHDFQ010000002.1.trna5	Trp	CCA	73	34	36	ACGGGCGTAGCTCAGTTGGTAGAGCAGTGGTCTCCAAAACCAAAGGtCGTGAGTTCGAATCTTACCGCCCGTG	4 bp AS	2202734	Bacteroidota	Bacteroidia	Chitinophagales	Saprospiraceae	JAHDES01	JAHDES01 sp020628085	>>>>	.......	no	no	G/A
GCA_020629755.1	JAHDCS010000013.1.trna5	Trp	CCA	73	34	36	ACGGGCGTAGCTCAGCTGGTAGAGCAGTGGTCTCCAAAACCAAAGGtCGCGAGTTCGATCCTTGCCACCCGTG	4 bp AS	2021391	Bacteroidota	Bacteroidia	Flavobacteriales	JALEGO01	JAHDHZ01	JAHDHZ01 sp020629755	>>>>	.......	no	no	G/A
GCA_020629895.1	JAHDCM010000233.1.trna5	Trp	CCA	73	34	36	ACGGGCGTAGCTCAGTTGGTAGAGCGCTGGTCTCCAAAACCATAGGtCGTGGGTTCGAGTCCTACCGCCCGTG	4 bp AS	1898104	Bacteroidota	Bacteroidia	Chitinophagales	UBA2359	JAHDHP01	JAHDHP01 sp020629895	>>>>	.......	no	no	C/T
GCA_019637895.1	JAHBUU010000005.1.trna1	Trp	CCA	76	34	36	AGGGTCGTAGCTCCAATGGTAGAGCGAAGGTCTCCAAAACCTAAGGtTCGCGGTTCGAATCCGCGCGGCCCTGCCA	4 bp AS	2026715	Bdellovibrionota	Bdellovibrionia	Bdellovibrionales	Bdellovibrionaceae	JAHBUV01	JAHBUV01 sp019637895	>>>>	.......	no	no	A/A
GCA_018374135.1	JAHAFS010000016.1.trna5	Trp	CCA	76	34	36	AGGGCAATAGCTCCAACGGTAGAGCGCCGGATTCCAAATCCGATGGtTGGGGGTTCGAATCCCTCTTGCCCTGCCA	4 bp AS	824	Campylobacterota	Campylobacteria	Campylobacterales	Campylobacteraceae	Campylobacter_B	Campylobacter_B gracilis_A	>>>>	.......	no	no	C/A
GCA_018374355.1	JAHAFI010000013.1.trna1	Trp	CCA	71	33	35	AGGGGATTAGTTCAATGGTAGAGCACCGGTCTCCAAAACCGTCGaTGGGGGTTCGAATCCCTCATCCCCTG	4 bp AS	1898207	Bacillota_A	Clostridia	Lachnospirales	Lachnospiraceae	Oliverpabstia	Oliverpabstia sp018374355	>>>>	.......	no	no	C/T
GCA_018400715.1	JAGYME010000070.1.trna4	Trp	CCA	76	34	36	AGGCCTGTAGCTCAATTGGCAGAGCGCCGGACTCCAAATCCGAAGGtTGGGGGTTCAAGTCCTCCCGGGCCTGCCA	4 bp AS	2306012	Bipolaricaulota	Bipolaricaulia	M55B111	M55B111	M55B111	M55B111 sp018400715	>>>>	.......	no	no	C/A
GCA_018401735.1	JAGYKI010000003.1.trna5	Trp	CCA	73	34	36	ACGGGTGTAGCTCAGCTGGTAGAGCAGTGGTCTCCAAAACCGAAGGtCGTGAGTTCGATTCTTACCACCCGTG	4 bp AS	2562116	Bacteroidota	Bacteroidia	Flavobacteriales	Schleiferiaceae	Croceimicrobium	Croceimicrobium sp018401735	>>>>	.......	no	no	G/A
GCA_018401955.1	JAGYJT010000038.1.trna5	Trp	CCA	73	34	36	ACGGGTGTAGCTCAATTGGTAGAGTGTCGGTCTCCAAAACCGCAGGcTGGGGGTTCGAGTCCCTCCTCCCGTG	4 bp AS	2448779	Bacteroidota	Bacteroidia	Chitinophagales	CAIOSU01	CAIOSU01	CAIOSU01 sp018401955	>>>>	.......	no	no	T/C
GCA_018402485.1	JAGYIY010000001.1.trna17	Trp	CCA	73	34	36	ACGGGTGTAGCTCAGTTGGTAGAGCAGTGGTCTCCAAAACCAAAGGtCGTGAGTTCGAATCTTACCACCCGTG	4 bp AS	2004499	Bacteroidota	Bacteroidia	Cytophagales	Cyclobacteriaceae	Fabibacter	Fabibacter sp018402485	>>>>	.......	no	no	G/A
GCA_018334595.1	JAGXLQ010000234.1.trna4	Trp	CCA	76	34	36	AGGCCCGTAGCTCAATTGGCAGAGCGCCGGACTCCAAATCCGAAGGtTGGGGGTTCAAGTCCTCCCGGGCCTGCCA	4 bp AS	2306012	Bipolaricaulota	Bipolaricaulia	M55B111	M55B111	M55B111	M55B111 sp018334595	>>>>	.......	no	no	C/A
GCA_018334595.1	JAGXLQ010000006.1.trna4	Trp	CCA	76	34	36	AGGCCTGTAGCTCAATTGGCAGAGCGCCGGACTCCAAATCCGAAGGtTGGGGGTTCAAGTCCTCCCGGGCCTGCCA	4 bp AS	2306012	Bipolaricaulota	Bipolaricaulia	M55B111	M55B111	M55B111	M55B111 sp018334595	>>>>	.......	no	no	C/A
GCA_018334615.1	JAGXLP010000019.1.trna4	Trp	CCA	76	34	36	AGGCCCGTAGCTCAATTGGCAGAGCGCCGGACTCCAAATCCGAAGGcTGGGGGTTCAAGTCCTCCCGGGCCTGCCA	4 bp AS	2306012	Bipolaricaulota	Bipolaricaulia	M55B111	M55B111	JAGXLP01	JAGXLP01 sp018334615	>>>>	.......	no	no	C/A
GCA_018334695.1	JAGXLO010000008.1.trna5	Trp	CCA	76	34	36	AGGCCCGTAGCTTAATTGGCAAAGCGGCGGTCTCCAAAACCGAAGAgTGCGGGTTCAATTCCTGCCGGGCCTGCCA	4 bp AS	2030808	Cloacimonadota	Cloacimonadia	JGIOTU-2	TCS60	TCS60	TCS60 sp018334695	>>>>	.......	no	no	G/A
GCA_018334915.1	JAGXLB010000057.1.trna4	Trp	CCA	76	34	36	AGGCCCGTAGCTCAATTGGCAGAGCGCCGGACTCCAAATCCGAAGGtTGGGGGTTCAAGTCCTCCCGGGCCTGCCA	4 bp AS	2306012	Bipolaricaulota	Bipolaricaulia	M55B111	M55B111	JAGXLP01	JAGXLP01 sp018334915	>>>>	.......	no	no	C/A
GCA_018335015.1	JAGXKX010000006.1.trna4	Trp	CCA	76	34	36	AGGCCCGTAGCTCAATTGGCAGAGCGCCGGACTCCAAATCCGAAGGtTGGGGGTTCAAGTCCTCCCGGGCCTGCCA	4 bp AS	2306012	Bipolaricaulota	Bipolaricaulia	M55B111	M55B111	JAGXLP01	JAGXLP01 sp018335015	>>>>	.......	no	no	C/A
GCA_024637295.1	JAGXFL010000002.1.trna5	Trp	CCA	76	34	36	AGGTCAGTAGCTCCAATGGTAGAGCGCCGGATTCCAAATCCGATGGtTGCGGGTTCGAATCCCCCCTGGCCTGCCA	4 bp AS	2025608	Campylobacterota	Campylobacteria	Campylobacterales	Sulfurimonadaceae	Sulfuricurvum	Sulfuricurvum sp024637295	>>>>	.......	no	no	C/A
GCA_021296215.1	JAGWBA010000015.1.trna5	Trp	CCA	73	34	36	ACGGGTGTAGCTCAGCTGGTAGAGCAGTGGTCTCCAAAACCAAAGGtCGTGAGTTCGAATCTTACCACCCGTG	4 bp AS	2021391	Bacteroidota	Bacteroidia	Flavobacteriales	ECT2AJA-044	ECT2AJA-044	ECT2AJA-044 sp021296215	>>>>	.......	no	no	G/A
GCA_020054235.1	JAGVLQ010000021.1.trna7	Trp	CCA	76	34	36	AGGCCAGTAGCTCTAATGGTAGAGCGGCAGACTCCAAATCTGAAGGtTGGGGGTTCGAATCCCTCCTGGCCTGCCA	4 bp AS	2803731	Dependentiae	Babeliae	Babeliales	JACPOV01	JAGVLQ01	JAGVLQ01 sp020054235	>>>>	.......	no	no	G/A
GCA_023657425.1	JAGTJW010000001.1.trna19	Trp	CCA	76	34	36	AGGGGTGTAGCTCAATTGGTAGAGCGCCGGTTTCCAAAACCGAAGGtCGGGGGTTCGATTCCCTCCGCCCCTGCCA	4 bp AS	2824558	Pseudomonadota	Gammaproteobacteria	Burkholderiales	Burkholderiaceae_B	Rubrivivax	Rubrivivax sp023657425	>>>>	.......	no	no	C/A
GCA_020431705.1	JAGQHQ010000050.1.trna1	Trp	CCA	76	34	36	AGGCCGGTAGCTCTAACGGCAGAGCAGCAGACTCCAAATCTGATGGtTGGGGGTTCAAATCCCTCTCGGCCTGCCA	4 bp AS	2030827	Dependentiae	Babeliae	Babeliales	Vermiphilaceae	JAGQHQ01	JAGQHQ01 sp020431705	>>>>	.......	no	no	G/A
GCA_020431705.1	JAGQHQ010000003.1.trna5	Trp	CCA	77	35	37	AGGCCAGTAGCTCgAATTGGTAGAGCGGCAGACTCCAAATCTGATGGtTGGGGGTTCGAGTCCCTCCTGGCCTGCCA	4 bp AS	2030827	Dependentiae	Babeliae	Babeliales	Vermiphilaceae	JAGQHQ01	JAGQHQ01 sp020431705	>>>>	.......	no	no	G/A
GCA_018052475.1	JAGPNG010000002.1.trna4	Trp	CCA	76	34	36	AGGCCCGTAGCTCCAACGGTAGAGCGGCGGTCTCCAAAACCGAAGGcTGGGGGTTCGAATCCCTCCGGGCCTGCCA	4 bp AS	1879010	Bacillota_E	DTU015	DTU015	DTU015	UBA3907	UBA3907 sp018052475	>>>>	.......	no	no	G/A
GCA_018052455.1	JAGPNE010000002.1.trna4	Trp	CCA	76	34	36	AGGCCCGTAGCTCCAACGGTAGAGCGGCGGTCTCCAAAACCGATGGcTGGGGGTTCGAATCCCTCCGGGCCTGCCA	4 bp AS	1879010	Bacillota_E	DTU015	DTU015	DTU015	UBA3907	UBA3907 sp018052455	>>>>	.......	no	no	G/A
GCA_018056705.1	JAGPFE010000016.1.trna7	Trp	CCA	76	34	36	AGGGGTGTAGCACAATGGCtAGTGCAGCGGCCTCCAAAGCCGAAGGtTGGGGGTTCGAGTCCCTCCACCCCTGCCA	4 bp AS	2030809	Hydrogenedentota	Hydrogenedentia	Hydrogenedentiales	CAITNO01	JAGPFE01	JAGPFE01 sp018056705	>>>>	.......	no	no	G/A
GCA_018058685.1	JAGOZL010000027.1.trna5	Trp	CCA	76	34	36	AGGGTAGTAGCTCCAACGGTAGAGCGACGGTCTCCAAAACCGCAGGtTGGGGGTTCGAATCCCTCCTACCCTGCCA	4 bp AS	2053622	Campylobacterota	Campylobacteria	Campylobacterales	Sulfurospirillaceae	Sulfurospirillum	Sulfurospirillum sp018058685	>>>>	.......	no	no	A/C
GCA_018061805.1	JAGOTL010000002.1.trna5	Trp	CCA	76	34	36	AGGTCAGTAGCTCTAATGGTAGAGCAGCAGACTCCAAATCTGATGGtTGGGGGTTCGAGTCCCTCCTGGCCTGCCA	4 bp AS	2803731	Dependentiae	Babeliae	Babeliales	Chromulinivoraceae	JACPFN01	JACPFN01 sp018061805	>>>>	.......	no	no	G/A
GCA_017992055.1	JAGOPK010000010.1.trna6	Trp	CCA	76	34	36	AGGGGTGTAGCTCAATTGGTAGAGCGCCGGTTTCCAAAACCGAAGGtCGGGGGTTCGATTCCCTCCGCCCCTGCCA	4 bp AS	2030806	Pseudomonadota	Gammaproteobacteria	Burkholderiales	Burkholderiaceae_B	Aquabacterium_A	Aquabacterium_A sp017992055	>>>>	.......	no	no	C/A
GCA_017983615.1	JAGOBB010000001.1.trna6	Trp	CCA	76	34	36	AGGGGTGTAGCTCAATTGGTAGAGCGCCGGTTTCCAAAACCGAAGGtCGGGGGTTCGATTCCCTCCGCCCCTGCCA	4 bp AS	1872668	Pseudomonadota	Gammaproteobacteria	Burkholderiales	Rhodocyclaceae	Azonexus	Azonexus sp017983615	>>>>	.......	no	no	C/A
GCA_017983795.1	JAGOAS010000001.1.trna11	Trp	CCA	76	34	36	ACCGGGCTAGCTCAACTGGCAGAGCGGCGGCCTCCAAAGCCGAAGGtTCGCGGTTCGATCCCGTGGTCCGGTGCCA	4 bp AS	1903157	Pseudomonadota	Gammaproteobacteria	Burkholderiales	Burkholderiaceae_B	Piscinibacter	Piscinibacter sp017983795	>>>>	.......	no	no	G/A
GCA_023145275.1	JAGLEB010000189.1.trna1	Trp	CCA	73	34	36	ACGGGTGTAGCTCAGCTGGTAGAGCAGTGGTCTCCAAAACCAAAGGtCGTGAGTTCGATCCTTACCACCCGTG	4 bp AS	2021391	Bacteroidota	Bacteroidia	Flavobacteriales	JADGDT01	JADGDT01	JADGDT01 sp023145275	>>>>	.......	no	no	G/A
GCA_023145275.1	JAGLEB010000026.1.trna4	Trp	CCA	73	34	36	ACGGGTGTAGCTCAGCTGGTAGAGCAGTGGTCTCCAAAACCAAAGGtCGTGAGTTCGATCCTTACCACCCGTG	4 bp AS	2021391	Bacteroidota	Bacteroidia	Flavobacteriales	JADGDT01	JADGDT01	JADGDT01 sp023145275	>>>>	.......	no	no	G/A
GCA_023145615.1	JAGLDK010000062.1.trna3	Trp	CCA	73	34	36	ACGGGCGTAGCTCAGCTGGTAGAGCAGTGGTCTCCAAAACCAAAGGtCGTGAGTTCGATCCTTACCGCCCGTG	4 bp AS	2774601	Bacteroidota	Bacteroidia	Flavobacteriales	JADGDT01	JADGDT01	JADGDT01 sp023145615	>>>>	.......	no	no	G/A
GCA_023145615.1	JAGLDK010000062.1.trna2	Trp	CCA	73	34	36	ACGGGCGTAGCTCAGCTGGTAGAGCAGTGGTCTCCAAAACCAAAGGtCGTGAGTTCGATCCTTACCGCCCGTG	4 bp AS	2774601	Bacteroidota	Bacteroidia	Flavobacteriales	JADGDT01	JADGDT01	JADGDT01 sp023145615	>>>>	.......	no	no	G/A
GCA_023145615.1	JAGLDK010000062.1.trna1	Trp	CCA	73	34	36	ACGGGCGTAGCTCAGCTGGTAGAGCAGTGGTCTCCAAAACCAAAGGtCGTGAGTTCGATCCTTACCGCCCGTG	4 bp AS	2774601	Bacteroidota	Bacteroidia	Flavobacteriales	JADGDT01	JADGDT01	JADGDT01 sp023145615	>>>>	.......	no	no	G/A
GCA_023145975.1	JAGLCZ010000417.1.trna1	Trp	CCA	76	34	36	AGGGGTGTAGCACAATGGCtAGTGCAGCGGCCTCCAAAGCCGAAGGtTGGGGGTTCGAGTCCCTCCACCCCTGCCA	4 bp AS	2030809	Hydrogenedentota	Hydrogenedentia	Hydrogenedentiales	CAITNO01	SLFT01	SLFT01 sp023145975	>>>>	.......	no	no	G/A
GCA_021158425.1	JAGGUR010000059.1.trna5	Trp	CCA	76	34	36	AGGCCTGTAGCTTAAATGGTAAAGCAGCGGTCTCCAAAACCGAAGAgTGCGGGTTCAATTCCTGCCGGGCCTGCCA	4 bp AS	2030808	Cloacimonadota	Cloacimonadia	JGIOTU-2	JGIOTU-2	JAGMCF01	JAGMCF01 sp021158425	>>>>	.......	no	no	G/A
GCA_017860615.1	JAGDMU010000010.1.trna10	Trp	CCA	76	34	36	AGGGTAGTAGCTCCAACGGTAGAGCGTCGGTCTCCAAAACCGCAGGtTGGGGGTTCGAGTCCCTCCTACCCTGCCA	4 bp AS	1977087	Campylobacterota	Campylobacteria	Campylobacterales	Sulfurospirillaceae	Sulfurospirillum	Sulfurospirillum sp017860615	>>>>	.......	no	no	T/C
GCA_017651165.1	JAGCDH010000010.1.trna6	Trp	CCA	74	33	35	AGGGGTGTAGCACAATGGCAGTGCAACGGTCTCCAAAACCGCTGaTGCGAGTTCGATTCTTGTCACCCCTGCCA	4 bp AS	1903720	Bacillota	Bacilli	RFN20	CAG-826	RUG14515	RUG14515 sp017651165	>>>>	.......	no	no	A/C
GCA_017631085.1	JAGBTY010000015.1.trna1	Trp	CCA	76	34	36	AGGGGTATAGCTCAGCTGGTAGAGTACCGGTCTCCAAAACCGTGGGtCGCGGGTTCGAATCCTCCTGCCCCTGCCA	4 bp AS	2044939	Bacillota_A	Clostridia	Oscillospirales	CAG-272	HGM12713	HGM12713 sp017631085	>>>>	.......	no	no	C/T
GCA_017635465.1	JAGBLL010000001.1.trna2	Trp	CCA	74	33	35	AGGGGTGTAGCACAATGGCAGTGCAACGGTCTCCAAAACCGCTGaTGCGAGTTCGATTCTTGTCACCCCTGCCA	4 bp AS	1903720	Bacillota	Bacilli	RFN20	CAG-826	RUG14515	RUG14515 sp017635465	>>>>	.......	no	no	A/C
GCA_017934175.1	JAGBKB010000074.1.trna1	Trp	CCA	71	33	35	AGGGGTATAGTTCAAGGGTAGAGCACCGGTCTCCAAAACCGTTGaTGTGAGTTCGAATCTTACTACCCCTG	4 bp AS	1898203	Bacillota_A	Clostridia	Lachnospirales	Lachnospiraceae	UBA3633	UBA3633 sp017934175	>>>>	.......	no	no	C/T
GCA_017938205.1	JAGBCA010000008.1.trna1	Trp	CCA	76	34	36	AGGGGTATAGCTCAGTTGGTAGAGTACTGGTCTCCAAAACCATGGGtCGTGGGTTCGAGTCCTTCTGCCCCTGCCA	4 bp AS	2044939	Bacillota_A	Clostridia	Oscillospirales	CAG-272	UBA1740	UBA1740 sp017938205	>>>>	.......	no	no	C/T
GCA_017938885.1	JAGBAS010000071.1.trna1	Trp	CCA	76	34	36	AGGGGTATAGCTCAGCTGGTAGAGTACCGGTCTCCAAAACCGTGGGtCGCGGGTTCGAATCCTCCTGCCCCTGCCA	4 bp AS	2044939	Bacillota_A	Clostridia	Oscillospirales	CAG-272	CAG-448	CAG-448 sp017938885	>>>>	.......	no	no	C/T
GCA_017942005.1	JAGAVJ010000056.1.trna5	Trp	CCA	76	34	36	AGGGGTATAGCTCAGTTGGTAGAGTACCGGTCTCCAAAACCGTGGGtCGCGGGTTCGAGTCCTCCTGCCCCTGCCA	4 bp AS	2044939	Bacillota_A	Clostridia	Oscillospirales	CAG-272	RGIG3925	RGIG3925 sp017942005	>>>>	.......	no	no	C/T
GCA_017621695.1	JAGASP010000016.1.trna1	Trp	CCA	76	34	36	AGGGGTATAGCTCAGCTGGTAGAGTACCGGTCTCCAAAACCGTGGGtCGCGGGTTCGAATCCTCCTGCCCCTGCCA	4 bp AS	2044939	Bacillota_A	Clostridia	Oscillospirales	CAG-272	CAG-448	CAG-448 sp017621695	>>>>	.......	no	no	C/T
GCA_017613355.1	JAGAEA010000042.1.trna1	Trp	CCA	76	34	36	AGGGGTATAGCTCAGCTGGTAGAGTACCGGTCTCCAAAACCGTGGGtCGCGGGTTCGAATCCTCCTGCCCCTGCCA	4 bp AS	2044939	Bacillota_A	Clostridia	Oscillospirales	CAG-272	UMGS1865	UMGS1865 sp017613355	>>>>	.......	no	no	C/T
GCA_017557085.1	JAFZAR010000297.1.trna3	Trp	CCA	76	34	36	AGGGCAGTAGCTCAATTGGTAGAGTACCGGTCTCCAAAACCGTGGGtTGGGGGTTCGAGTCCCTCCTGCCCTGCCA	4 bp AS	2026799	Verrucomicrobiota	Verrucomicrobiae	Pedosphaerales	UBA1412	UBA1412	UBA1412 sp017557085	>>>>	.......	no	no	C/T
GCA_017559305.1	JAFYSP010000004.1.trna5	Trp	CCA	76	34	36	AGGGGTATAGCTCAGCTGGTAGAGTACCGGTCTCCAAAACCGTGGGtCGCGGGTTCGAATCCTCCTGCCCCTGCCA	4 bp AS	2044939	Bacillota_A	Clostridia	Oscillospirales	Acutalibacteraceae	RGIG7384	RGIG7384 sp017559305	>>>>	.......	no	no	C/T
GCA_017559825.1	JAFYQR010000234.1.trna2	Trp	CCA	73	34	36	AGGGGAGTAGCTCAATTGGCAGAGCACCGGTCTCCAAAACCGACGGtTGGGAGTTCGAATCCCCCCTCCCCTG	4 bp AS	2691551	Planctomycetota	Planctomycetia	Pirellulales	Thermoguttaceae	RUG369	RUG369 sp017559825	>>>>	.......	no	no	C/A
GCA_017543595.1	JAFYFU010000024.1.trna1	Trp	CCA	72	33	35	GCCCGTTTAGCTCAACGTgAGAGCAATCATCCCCAAAGTGAAGAGaCGGCGGTTCAACTCCGCCAACGGGTT	4 bp AS	41978	Bacillota_A	Clostridia	Oscillospirales	Ruminococcaceae	Ruminococcus	Ruminococcus sp017543595	>>>>	.......	no	no	A/A
GCA_017532025.1	JAFXJX010000045.1.trna1	Trp	CCA	76	34	36	AGGGGTATAGCTCAGCTGGTAGAGTACCGGTCTCCAAAACCGTGGGtCGCGGGTTCGAATCCTCCTGCCCCTGCCA	4 bp AS	2044939	Bacillota_A	Clostridia	Oscillospirales	CAG-272	RGIG1993	RGIG1993 sp017532025	>>>>	.......	no	no	C/T
GCA_017508195.1	JAFVZL010000033.1.trna1	Trp	CCA	76	34	36	AGGGGTATAGCTCAGTTGGTAGAGTACTGGTCTCCAAAACCATGGGtCGTGGGTTCAAGTCCTTCTGCCCCTGCCA	4 bp AS	2044939	Bacillota_A	Clostridia	Oscillospirales	CAG-272	UBA1740	UBA1740 sp017508195	>>>>	.......	no	no	C/T
GCA_017501225.1	JAFVXH010000017.1.trna2	Trp	CCA	76	34	36	AGGGGTATAGCTCAGCTGGTAGAGTACCGGTCTCCAAAACCGTGGGtCGCGGGTTCGAATCCTCCTGCCCCTGCCA	4 bp AS	2044939	Bacillota_A	Clostridia	Oscillospirales	CAG-272	UMGS1865	UMGS1865 sp017501225	>>>>	.......	no	no	C/T
GCA_017502915.1	JAFVUB010000012.1.trna1	Trp	CCA	76	34	36	GGGGGTATAGCTCAGTTGGTAGAGTACCGGTCTCCAAAACCGTGGGtCGTGGGTTCGAGCCCTTCTGCCCCCGCCA	4 bp AS	2044939	Bacillota_A	Clostridia	Oscillospirales	CAG-272	RGIG3994	RGIG3994 sp017502915	>>>>	.......	no	no	C/T
GCA_017503105.1	JAFVTS010000024.1.trna1	Trp	CCA	76	34	36	AGGGGTATAGCTCAGTTGGTAGAGTACTGGTCTCCAAAACCATGGGtCGTGGGTTCAAGTCCTTCTGCCCCTGCCA	4 bp AS	2044939	Bacillota_A	Clostridia	Oscillospirales	CAG-272	UBA1740	UBA1740 sp017503105	>>>>	.......	no	no	C/T
GCA_017503325.1	JAFVTI010000043.1.trna1	Trp	CCA	76	34	36	AGGGGTATAGCTCAGTTGGTAGAGTACTGGTCTCCAAAACCAAGGGtCGTGGGTTCGAGTCCTTCTGCCCCTGCCA	4 bp AS	2044939	Bacillota_A	Clostridia	Oscillospirales	CAG-272	CAG-448	CAG-448 sp017503325	>>>>	.......	no	no	C/A
GCA_017504405.1	JAFVRG010000019.1.trna2	Trp	CCA	76	34	36	AGGGGTATAGCTCAGTTGGTAGAGTACCGGTCTCCAAAACCGTGGGtCGTGGGTTCGAGCCCTTCTGCCCCTGCCA	4 bp AS	2044939	Bacillota_A	Clostridia	Oscillospirales	CAG-272	UBA1740	UBA1740 sp017504405	>>>>	.......	no	no	C/T
GCA_017504605.1	JAFVQW010000043.1.trna1	Trp	CCA	76	34	36	AGGGGTATAGCTCAGTTGGTAGAGTACTGGTCTCCAAAACCATGGGtCGTGGGTTCAAGTCCTTCTGCCCCTGCCA	4 bp AS	2044939	Bacillota_A	Clostridia	Oscillospirales	CAG-272	UBA1740	UBA1740 sp017504605	>>>>	.......	no	no	C/T
GCA_017472305.1	JAFUQP010000010.1.trna1	Trp	CCA	76	34	36	AGGGGTATAGCTCAGTTGGTAGAGTACTGGTCTCCAAAACCATGGGtCGTGGGTTCAAGTCCTTCTGCCCCTGCCA	4 bp AS	2044939	Bacillota_A	Clostridia	Oscillospirales	CAG-272	UBA1740	UBA1740 sp017472305	>>>>	.......	no	no	C/T
GCA_017482055.1	JAFUOH010000011.1.trna1	Trp	CCA	76	34	36	AGGGGTATAGCTCAGTTGGTAGAGTACTGGTCTCCAAAACCATGGGtCGTGGGTTCGAGTCCTTCTGCCCCTGCCA	4 bp AS	2044939	Bacillota_A	Clostridia	Oscillospirales	CAG-272	Flemingibacterium	Flemingibacterium sp017482055	>>>>	.......	no	no	C/T
GCA_017469335.1	JAFUGP010000106.1.trna1	Trp	CCA	76	34	36	AGGGGCGTAGTTCTAATGGTAGAGCAGCGGTTTCCAAAACCGACGGtTGTGAGTTCGAGTCTTACCGCCCCTGCCA	4 bp AS	2053619	Pseudomonadota	Gammaproteobacteria	Enterobacterales_A	Succinivibrionaceae	Succinivibrio	Succinivibrio sp017469335	>>>>	.......	no	no	G/A
GCA_017467105.1	JAFTSU010000021.1.trna2	Trp	CCA	76	34	36	AGGGGTATAGCTCAGTTGGTAGAGTACTGGTCTCCAAAACCATGGGtCGTGGGTTCAAGTCCTTCTGCCCCTGCCA	4 bp AS	2044939	Bacillota_A	Clostridia	Oscillospirales	CAG-272	UBA1740	UBA1740 sp017467105	>>>>	.......	no	no	C/T
GCA_017462035.1	JAFTRY010000005.1.trna1	Trp	CCA	76	34	36	AGGGGTATAGCTCAGCTGGTAGAGTACCGGTCTCCAAAACCGTGGGtCGCGGGTTCGAATCCTCCTGCCCCTGCCA	4 bp AS	2044939	Bacillota_A	Clostridia	Oscillospirales	CAG-272	HGM12713	HGM12713 sp017462035	>>>>	.......	no	no	C/T
GCA_017462445.1	JAFTRB010000181.1.trna1	Trp	CCA	76	34	36	AGGGGTATAGCTCAGTTGGTAGAGTACTGGTCTCCAAAACCATGGGtCGTGGGTTCAAGTCCTTCTGCCCCTGCCA	4 bp AS	2044939	Bacillota_A	Clostridia	Oscillospirales	CAG-272	UBA1740	UBA1740 sp017462445	>>>>	.......	no	no	C/T
GCA_017462795.1	JAFTQL010000008.1.trna1	Trp	CCA	76	34	36	AGGGGTATAGCTCAGCTGGTAGAGTACCGGTCTCCAAAACCGTGGGtCGCGGGTTCGAATCCTCCTGCCCCTGCCA	4 bp AS	2044939	Bacillota_A	Clostridia	Oscillospirales	CAG-272	HGM12713	HGM12713 sp017462795	>>>>	.......	no	no	C/T
GCA_017463485.1	JAFTPD010000008.1.trna1	Trp	CCA	76	34	36	AGGGGTATAGCTCAGTTGGTAGAGTACCGGTCTCCAAAACCGTGGGtCGTGGGTTCGAGCCCTTCTGCCCCTGCCA	4 bp AS	2044939	Bacillota_A	Clostridia	Oscillospirales	CAG-272	CAG-448	CAG-448 sp017463485	>>>>	.......	no	no	C/T
GCA_017463765.1	JAFTON010000079.1.trna1	Trp	CCA	76	34	36	AGGGGTGTAGCTCAGTTGGTAGAGTACTGGTCTCCAAAACCATGGGtCGTGGGTTCGAGTCCTTCCGCCCCTGCCA	4 bp AS	2044939	Bacillota_A	Clostridia	Oscillospirales	CAG-272	UBA1740	UBA1740 sp017463765	>>>>	.......	no	no	C/T
GCA_017451545.1	JAFTOB010000098.1.trna1	Trp	CCA	76	34	36	AGGGGTATAGCTCAGTTGGTAGAGTACCGGTCTCCAAAACCGTGGGtCGCGGGTTCGAGTCCTCCTGCCCCTGCCA	4 bp AS	2044939	Bacillota_A	Clostridia	Oscillospirales	CAG-272	RGIG3994	RGIG3994 sp017451545	>>>>	.......	no	no	C/T
GCA_017451915.1	JAFTNJ010000008.1.trna1	Trp	CCA	76	34	36	AGGGGTATAGCTCAGTTGGTAGAGTACTGGTCTCCAAAACCATGGGtCGTGGGTTCGAGTCCTTCTGCCCCTGCCA	4 bp AS	2044939	Bacillota_A	Clostridia	Oscillospirales	CAG-272	UMGS1865	UMGS1865 sp017451915	>>>>	.......	no	no	C/T
GCA_017451975.1	JAFTNI010000164.1.trna2	Trp	CCA	76	34	36	AGGGGTATAGCTCAGTTGGTAGAGTACTGGTCTCCAAAACCAAGGGtCGTGGGTTCAAGTCCTTCTGCCCCTGCCA	4 bp AS	2044939	Bacillota_A	Clostridia	Oscillospirales	CAG-272	UMGS731	UMGS731 sp017451975	>>>>	.......	no	no	C/A
GCA_017455945.1	JAFTLM010000105.1.trna1	Trp	CCA	76	34	36	AGGGGTATAGCTCAGCTGGTAGAGTACCGGTCTCCAAAACCGTGGGtCGCGGGTTCGAATCCTCCTGCGCCTGCCA	4 bp AS	2044939	Bacillota_A	Clostridia	Oscillospirales	CAG-272	RGIG8775	RGIG8775 sp017455945	>>>>	.......	no	no	C/T
GCA_017454675.1	JAFTCN010000063.1.trna1	Trp	CCA	76	34	36	AGGGGTATAGCTCAGCTGGTAGAGTACTGGTCTCCAAAACCAAGGGtCGTGGGTTCAAATCCTTCTGCCCCTGCCA	4 bp AS	2044939	Bacillota_A	Clostridia	Oscillospirales	CAG-272	CAG-390	CAG-390 sp017454675	>>>>	.......	no	no	C/A
GCA_017455185.1	JAFTBN010000011.1.trna2	Trp	CCA	76	34	36	AGGGGTATAGCTCAGCTGGTAGAGTACCGGTCTCCAAAACCGTGGGtCGCGGGTTCGAATCCTCCTGCCCCTGCCA	4 bp AS	2044939	Bacillota_A	Clostridia	Oscillospirales	CAG-272	RUG14240	RUG14240 sp017455185	>>>>	.......	no	no	C/T
GCA_017445085.1	JAFSUT010000073.1.trna2	Trp	CCA	76	34	36	AGGGGTATAGCTCAGTTGGTAGAGTACTGGTCTCCAAAACCATGGGtCGTGGGTTCGAGTCCTTCTGCCCCTGCCA	4 bp AS	2044939	Bacillota_A	Clostridia	Oscillospirales	CAG-272	UMGS902	UMGS902 sp017445085	>>>>	.......	no	no	C/T
GCA_017450945.1	JAFSSP010000009.1.trna1	Trp	CCA	76	34	36	AGGGGTATAGCTCAGTTGGTAGAGTACTGGTCTCCAAAACCATGGGtCGTGGGTTCGAGTCCTTCTGCCCCTGCCA	4 bp AS	2044939	Bacillota_A	Clostridia	Oscillospirales	CAG-272	UMGS1865	UMGS1865 sp017450945	>>>>	.......	no	no	C/T
GCA_017447775.1	JAFSMU010000005.1.trna2	Trp	CCA	76	34	36	AGGGGTATAGCTCAGCTGGTAGAGTACCGGTCTCCAAAACCGTGGGtCGTGAGTTCGAATCTTTCTGCCCCTGCCA	4 bp AS	2044939	Bacillota_A	Clostridia	Oscillospirales	CAG-272	RGIG6816	RGIG6816 sp017447775	>>>>	.......	no	no	C/T
GCA_017410065.1	JAFQRL010000039.1.trna1	Trp	CCA	76	34	36	AGGGGTATAGCTCAGTTGGTAGAGTACTGGTCTCCAAAACCATGGGtCGTGGGTTCGAGTCCTTCTGCCCCTGCCA	4 bp AS	2044939	Bacillota_A	Clostridia	Oscillospirales	CAG-272	UBA1740	UBA1740 sp017410065	>>>>	.......	no	no	C/T
GCA_017410605.1	JAFQQN010000005.1.trna2	Trp	CCA	76	34	36	AGGGGTATAGCTCAGTTGGTAGAGCGTCGGTCTCCAAAACCGTGCGtCGAGGGTTCGAGTCCTTCTGCCCCTGCCA	4 bp AS	2044939	Bacillota_A	Clostridia	Oscillospirales	Acutalibacteraceae	UMGS1279	UMGS1279 sp017410605	>>>>	.......	no	no	T/T
GCA_017411745.1	JAFQPM010000025.1.trna1	Trp	CCA	76	34	36	AGGGGTATAGCTCAGTTGGTAGAGTACTGGTCTCCAAAACCAAGGGtCGTGGGTTCAAGTCCTTCTGCCCCTGCCA	4 bp AS	2044939	Bacillota_A	Clostridia	Oscillospirales	CAG-272	CAG-448	CAG-448 sp017411745	>>>>	.......	no	no	C/A
GCA_017411785.1	JAFQPL010000005.1.trna1	Trp	CCA	76	34	36	AGGGGTGTAGCTCAGTTGGTAGAGTACCGGTCTCCAAAACCGTGGGtCGCGGGTTCGAGTCCTCCCGCCCCTGCCA	4 bp AS	2044939	Bacillota_A	Clostridia	Oscillospirales	CAG-272	HGM12713	HGM12713 sp017411785	>>>>	.......	no	no	C/T
GCA_017411805.1	JAFQPI010000023.1.trna1	Trp	CCA	76	34	36	AGGGGTGTAGCTCAGTTGGTAGAGTACTGGTCTCCAAAACCATGGGtCGTGGGTTCGAGTCCTTCCGCCCCTGCCA	4 bp AS	2044939	Bacillota_A	Clostridia	Oscillospirales	CAG-272	CAG-390	CAG-390 sp017411805	>>>>	.......	no	no	C/T
GCA_017403155.1	JAFQOP010000003.1.trna1	Trp	CCA	76	34	36	AGGGGTGTAGCTCAGTTGGTAGAGTACTGGTCTCCAAAACCATGGGtCGTGGGTTCGAGTCCTTCCGCCCCTGCCA	4 bp AS	2044939	Bacillota_A	Clostridia	Oscillospirales	CAG-272	UBA1740	UBA1740 sp017403155	>>>>	.......	no	no	C/T
GCA_017414605.1	JAFQLG010000036.1.trna1	Trp	CCA	76	34	36	AGGGGTATAGCTCAGTTGGTAGAGTACTGGTCTCCAAAACCAAGGGtCGTGGGTTCAAGTCCTTCTGCCCCTGCCA	4 bp AS	2044939	Bacillota_A	Clostridia	Oscillospirales	CAG-272	CAG-448	CAG-448 sp017414605	>>>>	.......	no	no	C/A
GCA_017415485.1	JAFQGP010000020.1.trna1	Trp	CCA	76	34	36	AGGGGTGTAGCTCAGTTGGTAGAGTACTGGTCTCCAAAACCATGGGtCGTGGGTTCGAGTCCTTCCGCCCCTGCCA	4 bp AS	2044939	Bacillota_A	Clostridia	Oscillospirales	CAG-272	CAG-390	CAG-390 sp017415485	>>>>	.......	no	no	C/T
GCA_017415805.1	JAFQEC010000031.1.trna1	Trp	CCA	76	34	36	AGGGGTATAGCTCAGCTGGTAGAGTACTGGTCTCCAAAACCAAGGGtCGTGGGTTCGAATCCTTCTGCCCCTGCCA	4 bp AS	2044939	Bacillota_A	Clostridia	Oscillospirales	CAG-272	Firm-07	Firm-07 sp017415805	>>>>	.......	no	no	C/A
GCA_017399305.1	JAFQDK010000039.1.trna2	Trp	CCA	76	34	36	AGGGGTATAGCTCAGTTGGTAGAGTACTGGTCTCCAAAACCATGGGtCGTGGGTTCGAGTCCTTCTGCCCCTGCCA	4 bp AS	2044939	Bacillota_A	Clostridia	Oscillospirales	CAG-272	UMGS902	UMGS902 sp017399305	>>>>	.......	no	no	C/T
GCA_017382915.1	JAFNZJ010000108.1.trna2	Trp	CCA	76	34	36	AGGGGTATAGCTCAGTTGGTAGAGCGTCGGTCTCCAAAACCGTGCGtCGTGGGTTCAAGTCCTACTGCCCCTGCCA	4 bp AS	2044939	Bacillota_A	Clostridia	Oscillospirales	Acutalibacteraceae	UMGS1279	UMGS1279 sp017382915	>>>>	.......	no	no	T/T
GCA_017853115.1	JAFMKE010000019.1.trna5	Trp	CCA	73	34	36	ACGGGTGTAGCTCAGCTGGTAGAGCAGTGGTCTCCAAAACCAAAGGtCGTGAGTTCGATTCTTACCTCCCGTG	4 bp AS	2026799	Bacteroidota	Bacteroidia	Chitinophagales	UBA8649	JAFMKE01	JAFMKE01 sp017853115	>>>>	.......	no	no	G/A
GCA_022511325.1	JAFLRU010000076.1.trna5	Trp	CCA	76	34	36	AGGGCAATAGCTCCAACGGTAGAGCGCCGGATTCCAAATCCGATGGtTGGGGGTTCGAATCCCTCTTGCCCTGCCA	4 bp AS	205	Campylobacterota	Campylobacteria	Campylobacterales	Campylobacteraceae	Campylobacter_D	Campylobacter_D sp022511325	>>>>	.......	no	no	C/A
GCA_019163035.1	JAFLKV010000019.1.trna1	Trp	CCA	76	34	36	AGGTCAGTAGTTCCAATGGTAGAGCGCCGGATTCCAAATCCGATTGtTGGGGGTTCGAATCCCTCCTGGCCTGCCA	4 bp AS	2025608	Campylobacterota	Campylobacteria	Campylobacterales	Sulfurimonadaceae	Sulfuricurvum	Sulfuricurvum sp019163035	>>>>	.......	no	no	C/A
GCA_016928295.1	JAFGLA010000054.1.trna2	Trp	CCA	76	34	36	AGGGCAATAGCTCAATTGGTAGAGCGTCGGTCTCCAAAACCGTAGGcTGGGGGTTCGAGTCCCTCTTGCCCTGCCA	4 bp AS	2026772	Verrucomicrobiota	Verrucomicrobiae	Opitutales	Verruco-01	Verruco-01	Verruco-01 sp016928295	>>>>	.......	no	no	T/T
GCA_016929235.1	JAFGJD010000002.1.trna5	Trp	CCA	76	34	36	AGGCCAGTAGCTCGAATGGTAGAGCAGCAGACTCCAAATCTGATGGtTGGGGGTTCGAATCCCTCCTGGCCTGCCA	4 bp AS	2803731	Dependentiae	Babeliae	Babeliales	JABCYS01	JAFGJD01	JAFGJD01 sp016929235	>>>>	.......	no	no	G/A
GCA_016932035.1	JAFGDR010000035.1.trna5	Trp	CCA	76	34	36	AGGGCTGTAGCTTAATTGGCAAAGCGGCGGTCTCCAAAACCGAAGAgTGCGGGTTCAATTCCTGCCAGCCCTGCCA	4 bp AS	2030808	Cloacimonadota	Cloacimonadia	JGIOTU-2	JGIOTU-2	JGIOTU-2	JGIOTU-2 sp016932035	>>>>	.......	no	no	G/A
GCA_017590215.1	JAFFPK010000135.1.trna14	Trp	CCA	76	34	36	AGGGGTGTAGCTCAGTTGGTAGAGCGTCGGTCTCCAAAACCGTGCGcCGGGGGTTCGAGTCCCTCTACCCCTGCCA	4 bp AS	2811414	Bacillota_A	Clostridia	Peptostreptococcales	Peptostreptococcaceae	CCUG-7971	CCUG-7971 sp017590215	>>>>	.......	no	no	T/T
GCA_018241985.1	JAFECV010000249.1.trna1	Trp	CCA	76	34	36	AGGGGCGTAGCTCAATTGGCAGAGCGCCGGTCTCCAAAACCGAAGGtTGATGGTTCGATTCCTTCCGCCCCTGCCA	4 bp AS	1977087	Pseudomonadota	Gammaproteobacteria	Burkholderiales	Burkholderiaceae_B	Rhodoferax_A	Rhodoferax_A sp018241985	>>>>	.......	no	no	C/A
GCA_018266085.1	JAFEAZ010000021.1.trna6	Trp	CCA	76	34	36	AGGCCAGTAGCTCGAATGGTAGAGCAGCAGACTCCAAATCTGATGGtTGGGGGTTCAAGTCCCTCCTGGCCTGCCA	4 bp AS	2030827	Dependentiae	Babeliae	Babeliales	Vermiphilaceae	JAFEAZ01	JAFEAZ01 sp018266085	>>>>	.......	no	no	G/A
GCA_016763665.1	JAESTI010000113.1.trna5	Trp	CCA	73	34	36	ACGGGTGTAGCTCAGCTGGTAGAGCAGTGGTCTCCAAAACCAAAGGtCGAGAGTTCGAATCTTTCCACCCGTG	4 bp AS	2044936	Bacteroidota	Bacteroidia	NORP286	NORP286	NORP286	NORP286 sp016763665	>>>>	.......	no	no	G/A
GCA_016735395.1	JAERRO010000006.1.trna4	Trp	CCA	76	34	36	AGGGGAATAGCTCAGTTGGTAGAGCGTCGGTCTCCAAAACCGCAGGtCGCAGGTTCGAACCCTGTTTCCCCTGCCA	4 bp AS	1913988	Pseudomonadota	Alphaproteobacteria	Rs-D84	JAERRO01	JAERRO01	JAERRO01 sp016735395	>>>>	.......	no	no	T/C
GCA_016735445.1	JAERRN010000032.1.trna1	Trp	CCA	72	34	36	AGGGGCATAGCTTAATCGGCAGAGTACCGGTCTCCAAAACCGATGGTGAGGGTTCGATTCCTTCTGCCCCTG	4 bp AS	2026788	Pseudomonadota	Alphaproteobacteria	Rickettsiales	Deianiraeaceae	JAERRN01	JAERRN01 sp016735445	>>>>	.......	no	no	C/A
GCA_016342355.1	JAEINP010000084.1.trna1	Trp	CCA	76	34	36	AGGCCAGTAGCTCTAACGGTAGAGCGGCGGACTCCAAATCCGATGGcTGGGGGTTCAAATCCCTCCTGGCCTGCCA	4 bp AS	2794877	Desulfobacterota	Desulfobacteria	Desulfobacterales	Desulfatibacillaceae	Desulfatibacillum	Desulfatibacillum sp016342355	>>>>	.......	no	no	G/A
GCA_020848835.1	JADLHJ010000020.1.trna1	Trp	CCA	77	35	37	AGGGCTGTAGCTCAATTGGCtAGAGCAGGGGCCTCCAAAGCCCAAGGcTGGGGGTTCGAGTCCCTCCAGCCCTGCCA	4 bp AS	2030809	Hydrogenedentota	Hydrogenedentia	Hydrogenedentiales	SLHB01	JABWCD01	JABWCD01 sp020848835	>>>>	.......	no	no	G/A
GCA_016711705.1	JADJSK010000002.1.trna5	Trp	CCA	73	34	36	ACGGGAATAGCTCAACTGGTAGAGTGCCGGTCTCCAAAACCGTAGGtTGCGGGTTCGATCCCTGCTTCCCGTG	4 bp AS	2202734	Bacteroidota	Bacteroidia	Chitinophagales	Saprospiraceae	OLB8	OLB8 sp016711705	>>>>	.......	no	no	C/T
GCA_017694225.1	JADINH010000133.1.trna1	Trp	CCA	76	34	36	AGGGGCGTAGTTCTAATGGTAGAGCAGCGGTCTCCAAAACCGACGGtTGAGGGTTCGAGTCCTTCCGCCCCTGCCA	4 bp AS	2840704	Pseudomonadota	Gammaproteobacteria	Enterobacterales_A	Succinivibrionaceae	Avisuccinivibrio	Avisuccinivibrio stercorigallinarum	>>>>	.......	no	no	G/A
GCA_016744755.1	JADGDT010000036.1.trna1	Trp	CCA	73	34	36	ACGGGTGTAGCTCAGCTGGTAGAGCAGTGGTCTCCAAAACCAAAGGtCGTGAGTTCGATCCTTACCACCCGTG	4 bp AS	2774601	Bacteroidota	Bacteroidia	Flavobacteriales	JADGDT01	JADGDT01	JADGDT01 sp016744755	>>>>	.......	no	no	G/A
GCA_016744755.1	JADGDT010000032.1.trna3	Trp	CCA	73	34	36	ACGGGTGTAGCTCAGCTGGTAGAGCAGTGGTCTCCAAAACCAAAGGtCGTGAGTTCGATCCTTACCACCCGTG	4 bp AS	2774601	Bacteroidota	Bacteroidia	Flavobacteriales	JADGDT01	JADGDT01	JADGDT01 sp016744755	>>>>	.......	no	no	G/A
GCA_015222055.1	JADFUR010000002.1.trna5	Trp	CCA	74	35	37	ACGGGTGTAGCTCAGCTtGGTAGAGCAGTGGTCTCCAAAACCAAAGGtCGGGAGTTCGATCCTCTCTACCCGTG	4 bp AS	1898104	Bacteroidota	Bacteroidia	Bacteroidales	B39-G9	B39-G9	B39-G9 sp015222055	>>>>	.......	no	no	G/A
GCA_014896535.1	JADBKE010000015.1.trna4	Trp	CCA	77	35	37	AGGCCCGTAGCTCCAACaGGTAGAGCGGCGGACTCCAAATCCGATGGtTGGGGGTTCGAATCCCCCCGGGCCTGCCA	4 bp AS	1879010	Bacillota_E	DTU015	DTU015	DUSS01	DUSS01	DUSS01 sp014896535	>>>>	.......	no	no	G/A
GCA_014764065.1	JACXUG010000041.1.trna1	Trp	CCA	76	34	36	AGGCGAATAGCTCCAATGGTAGAGCGCCGGATTCCAAATCCGATGGtTGGGGGTTCGAGTCCCTCTTCGCCTGCCA	4 bp AS	2268180	Campylobacterota	Campylobacteria	Campylobacterales	Sulfurimonadaceae	JACXUG01	JACXUG01 sp014764065	>>>>	.......	no	no	C/A
GCA_014764105.1	JACXUF010000005.1.trna5	Trp	CCA	76	34	36	ACGTCAGTAGCTCCAATGGTAGAGCGCCGGATTCCAAATCCGATGGtTGGGGGTTCGAGTCCCTCCTGGCGTGCCA	4 bp AS	2025608	Campylobacterota	Campylobacteria	Campylobacterales	Sulfurimonadaceae	Sulfuricurvum	Sulfuricurvum sp014764105	>>>>	.......	no	no	C/A
GCA_014859555.1	JACUTY010000001.1.trna4	Trp	CCA	77	35	37	AGGGGTGTAGCTCcAATTGGTAGAGCTGCGGATTCCAAATCCGAAGGtTGGGAGTTCGAATCTCTCCACCCCTGCCA	4 bp AS	935	Pseudomonadota	Gammaproteobacteria	Thiomicrospirales	Thiomicrospiraceae	Thiomicrospira	Thiomicrospira sp014859555	>>>>	.......	no	no	G/A
GCA_014859645.1	JACUTV010000114.1.trna1	Trp	CCA	76	34	36	AGGGCAATAGCTCCAATGGTAGAGCGCCGGATTCCAAATCCGATTGtTGGGGGTTCGAGTCCCTCTTGCCCTGCCA	4 bp AS	2268180	Campylobacterota	Campylobacteria	Campylobacterales	UBA1877	Kmv14	Kmv14 sp014859645	>>>>	.......	no	no	C/A
GCA_014305285.1	JACRSG010000001.1.trna5	Trp	CCA	76	34	36	AGGGCAATAGCTCCAACGGTAGAGCACCGGATTCCAAATCCGATGGtTGGGGGTTCGAATCCCTCTTGCCCTGCCA	4 bp AS	197	Campylobacterota	Campylobacteria	Campylobacterales	Campylobacteraceae	Campylobacter_D	Campylobacter_D jejuni_D	>>>>	.......	no	no	C/A
GCA_016215105.1	JACRLJ010000134.1.trna1	Trp	CCA	76	34	36	AGGACTGTAGCTCAATTGGCAGAGCAGCGGCCTCCAAAGCCGACGGtTGGGGGTTCAAGTCCCTCCAGTCCTGCCA	4 bp AS	2030809	Hydrogenedentota	Hydrogenedentia	Hydrogenedentiales	SLHB01	JACRLJ01	JACRLJ01 sp016215105	>>>>	.......	no	no	G/A
GCA_016235345.1	JACRLG010000009.1.trna1	Trp	CCA	76	34	36	GGGCCAGTAGCTCTAACGGTAGAGCGGCGGACTCCAAATCCGATGGcTGGGGGTTCAAATCCCTCCTGGCCCGCCA	4 bp AS	2026735	Desulfobacterota	Desulfobacteria	Desulfobacterales	Desulfatibacillaceae	JACRLG01	JACRLG01 sp016235345	>>>>	.......	no	no	G/A
GCA_016213365.1	JACRAP010000023.1.trna4	Trp	CCA	76	34	36	AGGGGTGTAGCTCAGTTGGTAGAGCGCCGGTCTCCAAAACCGTAGGtCGCAGGTTCGAATCCTGTCACCCCTGCCA	4 bp AS	2053521	Patescibacteria	UBA1384	2-12-FULL-50-11	2-12-FULL-50-11	JACRAP01	JACRAP01 sp016213365	>>>>	.......	no	no	C/T
GCA_016207865.1	JACQZD010000070.1.trna1	Trp	CCA	77	35	37	AGGCCAGTAGCTCTAACGGCtAGAGCGACGGACTCCAAATCCGAAGGtTGGGGGTTCAAATCCCTCCTGGCCTGCCA	4 bp AS	2026887	Nitrospirota	Thermodesulfovibrionia	UBA6902	DSMQ01	JACRGX01	JACRGX01 sp016207865	>>>>	.......	no	no	A/A
GCA_016207905.1	JACQZC010000055.1.trna3	Trp	CCA	73	34	36	AGGCCAGTAGCTCTAACGGCAGAGCACCGGACTCCAAATCCGAGGGtTGGGGGTTCAAATCCCTCCTGGCCTG	4 bp AS	2026887	Nitrospirota	Thermodesulfovibrionia	Thermodesulfovibrionales	JdFR-86	JACQZC01	JACQZC01 sp016207905	>>>>	.......	no	no	C/A
GCA_016201735.1	JACQCH010000002.1.trna6	Trp	CCA	74	35	37	AGGCCTGTAGCTCtAATTGGTAGAGCAACGGACTCCAAATCCGAGGGtTGGGGGTTCGAATCCCTCCAGGCCTG	4 bp AS	2035772	Omnitrophota	Koll11	1-14-0-20-64-10	1-14-0-20-64-10	JACQCH01	JACQCH01 sp016201735	>>>>	.......	no	no	A/A
GCA_016183005.1	JACPFN010000012.1.trna5	Trp	CCA	76	34	36	AGGCCAGTAGCTCTAATGGTAGAGCGGCAGACTCCAAATCTGACGGtTGGGGGTTCAAATCCCTCCTGGCCTGCCA	4 bp AS	2030827	Dependentiae	Babeliae	Babeliales	Chromulinivoraceae	JACPFN01	JACPFN01 sp016183005	>>>>	.......	no	no	G/A
GCA_016184045.1	JACPDM010000073.1.trna1	Trp	CCA	76	34	36	AGGGGTATAGCTCAGCTGGTAGAGCGCCGGTCTCCAAAACCGAAGGtAGAGAGTTCGAATCCCTCTGCCCCTGCCA	4 bp AS	349221	Pseudomonadota	Alphaproteobacteria	Micavibrionales	Micavibrionaceae	Micavibrio	Micavibrio aeruginosavorus_C	>>>>	.......	no	no	C/A
GCA_014382495.1	JACNJR010000050.1.trna2	Trp	CCA	76	34	36	AGGCCTGTAGCTTAAATGGTAAAGCAGCGGTCTCCAAAACCGAAGAgTGCGGGTTCAATTCCTGCCGGGCCTGCCA	4 bp AS	2030808	Cloacimonadota	Cloacimonadia	JGIOTU-2	JGIOTU-2	JACNJR01	JACNJR01 sp014382495	>>>>	.......	no	no	G/A
GCA_014382685.1	JACNJG010000051.1.trna5	Trp	CCA	76	34	36	AGGGCTGTAGCTTAATTGGCAAAGCGGCGGTCTCCAAAACCGAAGAgTGCGGGTTCAATTCCTGCCAGCCCTGCCA	4 bp AS	2030808	Cloacimonadota	Cloacimonadia	JGIOTU-2	JGIOTU-2	JGIOTU-2	JGIOTU-2 sp014382685	>>>>	.......	no	no	G/A
GCA_024235855.1	JACKLN010000006.1.trna4	Trp	CCA	76	34	36	AGGGGTGTAGCTCAATTGGTAGAGCGCCGGTTTCCAAAACCGAAGGtCGGGGGTTCGATTCCCTCCGCCCCTGCCA	4 bp AS	2030806	Pseudomonadota	Gammaproteobacteria	Burkholderiales	Burkholderiaceae_B	Rubrivivax	Rubrivivax sp024235855	>>>>	.......	no	no	C/A
GCA_020632555.1	JACKFI010000003.1.trna2	Trp	CCA	74	35	37	AGGCCTGTAGCTCcAATTGGTAGAGCAGCGGCCTCCAAAGCCGAGTGtTGTGGGTTCAAATCCTACCAGGCCTG	4 bp AS	2035772	Omnitrophota	Koll11	Zapsychrales	JANLHA01	JADLGJ01	JADLGJ01 sp020632555	>>>>	.......	no	no	G/A
GCA_020633325.1	JACKDX010000001.1.trna6	Trp	CCA	73	34	36	AGGCCAGTAGCTCTAACGGTAGAGCGGCGGATTCCAAATCCGAAGGtTGGGGGTTCGAATCCCTCCTGGCCTG	4 bp AS	2026763	Myxococcota	Polyangia	Polyangiales	GCA-016699535	JACKDX01	JACKDX01 sp020633325	>>>>	.......	no	no	G/A
GCA_020635975.1	JACJYT010000005.1.trna5	Trp	CCA	73	34	36	ACGGGTGTAGCTCAGTCGGTAGAGCAGTGGTCTCCAAAACCAAAGGtCGTGAGTTCGAATCTTACCTCCCGTG	4 bp AS	2448779	Bacteroidota	Bacteroidia	Chitinophagales	UBA8649	JAFMKE01	JAFMKE01 sp020635975	>>>>	.......	no	no	G/A
GCA_020636955.1	JACJWY010000013.1.trna1	Trp	CCA	73	34	36	GGGGTGCTAGCTCAACTGGGAGAGCAGCGGCCTCCAAAGCCGAAGGtTCCAGGTTCGAGTCCTGGGCGCCCCG	4 bp AS	2760806	Actinomycetota	Thermoleophilia	Solirubrobacterales	70-9	67-14	67-14 sp020636955	>>>>	.......	no	no	G/A
GCA_020135845.1	JACHTQ010000001.1.trna5	Trp	CCA	76	34	36	AGGGCAATAGCTCTAACGGTAGAGCGTCGGATTCCAAATCCGCAGGtTGGGGGTTCGAATCCCTCTTGCCCTGCCA	4 bp AS	2735782	Campylobacterota	Campylobacteria	Campylobacterales	Campylobacteraceae	Campylobacter_D	Campylobacter_D sp020135845	>>>>	.......	no	no	T/C
GCA_013815795.1	JACDFK010000013.1.trna5	Trp	CCA	76	34	36	AGGCCAGTAGCTCTAACGGTAGAGCAGCAGACTCCAAATCTGATGGtTGGGGGTTCGAATCCCTCCTGGCCTGCCA	4 bp AS	2030827	Dependentiae	Babeliae	Babeliales	Babeliaceae	PRDV01	PRDV01 sp013815795	>>>>	.......	no	no	G/A
GCA_013813265.1	JACCRY010000045.1.trna2	Trp	CCA	73	34	36	GGGTGAGTAGCTCAGCTGGTAGAGCAGTGGTCTCCAAAGCCGAAGGtCGGGGGTTCGAATCCCTCCTCACTCG	4 bp AS	2052176	Chlamydiota	Chlamydiia	Chlamydiales	Parachlamydiaceae	JACCRY01	JACCRY01 sp013813265	>>>>	.......	no	no	G/A
GCA_015258095.1	JABZIV010000041.1.trna1	Trp	CCA	71	33	35	AGGGGATTAGTTCAAGGGTAGAGCAACGGTCTCCAAAACCGCCGaTGGGGGTTCGAATCCCTCATCCCCTG	4 bp AS	1898203	Bacillota_A	Clostridia	Lachnospirales	Lachnospiraceae	Oribacterium	Oribacterium sp015258095	>>>>	.......	no	no	A/C
GCA_013359265.1	JABWCD010000028.1.trna1	Trp	CCA	77	35	37	AGGGCTGTAGCTCAATTGGCtAGAGCAGGGGCCTCCAAAGCCCAAGGtTGGGGGTTCGAGTCCCTCCAGCCCTGCCA	4 bp AS	2030809	Hydrogenedentota	Hydrogenedentia	Hydrogenedentiales	SLHB01	JABWCD01	JABWCD01 sp013359265	>>>>	.......	no	no	G/A
GCA_013215945.1	JABSOM010000001.1.trna5	Trp	CCA	76	34	36	AGGTTAGTAGCTCCAATGGTAGAGCGCCGGATTCCAAATCCGATGGcTGTGGGTTCGAGTCCCTCCTGACCTGCCA	4 bp AS	2268179	Campylobacterota	Campylobacteria	Campylobacterales	Arcobacteraceae	NORP36	NORP36 sp004566295	>>>>	.......	no	no	C/A
GCA_013204555.1	JABMNO010000070.1.trna1	Trp	CCA	77	35	37	AGGAGCGTAGCTCAGTTGGCtAGAGCACCGGTCTCCAAAACCGAAGGtCGGGGGTTCGAATCCCTCCGCTCCTGCCA	4 bp AS	2026724	Chloroflexota	Dehalococcoidia	UBA1151	UBA1151	UBA1151	UBA1151 sp013204555	>>>>	.......	no	no	C/A
GCA_013177935.1	JABLXZ010000004.1.trna12	Trp	CCA	73	34	36	AGGCCAGTAGCTCTAACGGTAGAGCAGCGGACTCCAAATCCGAAGGaTGGGGGTTCAAATCCCTCCTGGCCTG	4 bp AS	2052148	WOR-3	WOR-3	UBA2258	UBA2258	JABLXZ01	JABLXZ01 sp013177935	>>>>	.......	no	no	G/A
GCA_018663635.1	JABJPZ010000044.1.trna5	Trp	CCA	73	34	36	ACGGGCGTAGCTCAGCTGGTAGAGCAGTGGTCTCCAACACCAAAGGtCGAGAGTTCGAATCTTTCCGCCCGTG	4 bp AS	2026728	Bacteroidota	Bacteroidia	Flavobacteriales	Parvicellaceae	UBA10066	UBA10066 sp018663635	>>>>	.......	no	no	G/A
GCA_018669945.1	JABHTA010000259.1.trna1	Trp	CCA	73	34	36	ACGGGTGTAGCTCAGTTGGTAGAGCAGTGGTCTCCAAAACCGAAGGtCGTGAGTTCGAATCTTACCACCCGTG	4 bp AS	2021391	Bacteroidota	Bacteroidia	Flavobacteriales	NORP312	NORP312	NORP312 sp018669945	>>>>	.......	no	no	G/A
GCA_013288045.1	JABDCP010000007.1.trna5	Trp	CCA	76	34	36	AGGCCAGTAGCTCTAACGGTAGAGCGGCAGACTCCAAATCTGAAGGtTGGGGGTTCGAATCCCTCCTGGCCTGCCA	4 bp AS	2030827	Dependentiae	Babeliae	Babeliales	Babeliaceae	PRDV01	PRDV01 sp013288045	>>>>	.......	no	no	G/A
GCA_013332525.2	JABCOP020000015.1.trna3	Trp	CCA	75	34	36	AGCCCCATAGTTCAATGGTtAGAGCGACGGTCTCCAAAGCCGCAGaTCTGGGTTCGATTCCTAGTGGGGCTGCCA	4 bp AS	2044595	Patescibacteria	JAEDAM01	BD1-5	UBA2023	GN02-873	GN02-873 sp013332525	>>>>	.......	no	no	A/C
GCA_018607205.1	JABBBW010000159.1.trna2	Trp	CCA	76	34	36	GGGAGAATAGCTCAACTGGTAGAGCACCGGTCTCCAAAACCGTAGGcTGTGGGTTCGAGTCCCTCTTCTCCCGCCA	4 bp AS	2026772	Verrucomicrobiota	Verrucomicrobiae	Opitutales	MB11C04	MB11C04	MB11C04 sp018607205	>>>>	.......	no	no	C/T
GCA_012519655.1	JAAYPS010000017.1.trna1	Trp	CCA	76	34	36	AGGGGAGTAGCTCAGCTGGTAGAGTACCGGTCTCCAAAACCGTGGGtCGCGGGTTCGAATCCTGTCTCCCCTGCCA	4 bp AS	1898204	Bacillota_A	Clostridia	Acetivibrionales_A	DSM-8532	Thermoclostridium	Thermoclostridium sp012519655	>>>>	.......	no	no	C/T
GCA_012522015.1	JAAYLD010000035.1.trna1	Trp	CCA	73	34	36	AGGGGTATAGCTCAGCTGGTAGAGTACCGGTCTCCAAAACCGAGGGtCGAGGGTTCGAATCCTTCTGCCCCTG	4 bp AS	1898207	Bacillota_A	Clostridia	Oscillospirales	CAG-272	DTU064	DTU064 sp012522015	>>>>	.......	no	no	C/A
GCA_012523015.1	JAAYJI010000077.1.trna1	Trp	CCA	76	34	36	AGGGGTGTAGCACAATGGCtAGTGCAGCGGCCTCCAAAGCCGAAGGtTGGGGGTTCGAATCCCTCCGCCCCTGCCA	4 bp AS	2030809	Hydrogenedentota	Hydrogenedentia	Hydrogenedentiales	CAITNO01	JAAYBJ01	JAAYBJ01 sp012523015	>>>>	.......	no	no	G/A
GCA_012735195.1	JAAYIC010000008.1.trna2	Trp	CCA	76	34	36	AGGGGAGTAGCTCAAGTGGCAGAGCGGCGGTCTCCAAAACCGGTGGcTGCGGGTTCAAGTCCTGCCTCCCCTGCCA	4 bp AS	1879010	Bacillota_G	UBA4882	UBA10575	UBA10575	JAAYGG01	JAAYGG01 sp012735195	>>>>	.......	no	no	G/G
GCA_012730045.1	JAAYBR010000127.1.trna1	Trp	CCA	76	34	36	AGGGGTGTAGCACAATGGCtAGTGCAGCGGCCTCCAAAGCCGAAGGtTGGGGGTTCGAGTCCCTCCACCCCTGCCA	4 bp AS	2030809	Hydrogenedentota	Hydrogenedentia	Hydrogenedentiales	CAITNO01	JAAYBR01	JAAYBR01 sp012730045	>>>>	.......	no	no	G/A
GCA_014802105.1	JAAVCX010000011.1.trna1	Trp	CCA	74	35	37	GATCCAGTAGCTCAGGTgGGTAGAGCGACTGCTTCCAAAGCAGGCTGtCATGCGTTCGAGTCGCATCCGGATCA	4 bp AS	29523	Bacteroidota	Bacteroidia	Bacteroidales	Muribaculaceae	Duncaniella	Duncaniella sp014802105	>>>>	.......	no	no	A/G
GCA_015654825.1	JAATGE010000218.1.trna2	Trp	CCA	77	35	37	AGGGGTGTAGCTCAATTGGCtAGAGCGACGGTCTCCAAAACCGGAGGcTGGGGGTTCGAGTCCCTCCACCCCTGCCA	4 bp AS	2026786	Pseudomonadota	Alphaproteobacteria	Acetobacterales	Acetobacteraceae	CAJCIS01	CAJCIS01 sp015654825	>>>>	.......	no	no	A/G
GCA_013297755.1	JAAFIH010000012.1.trna5	Trp	CCA	73	34	36	ACGGGAGTAGCTCAACTGGTAGAGTAGCGGTCTCCAAAACCGAAGGtTGTAGGTTCGATGCCTACCTCCCGTG	4 bp AS	2053541	Bacteroidota	Bacteroidia	Cytophagales	UBA9547	REAG01	REAG01 sp013297755	>>>>	.......	no	no	G/A
GCA_013152385.1	JAADGL010000056.1.trna1	Trp	CCA	77	35	37	AGGCCAGTAGCTCtAATTGGTAGAGCGCCGGACTCCAAATCCGATGGtTGGGGGTTCGAGTCCCTCCTGGCCTGCCA	4 bp AS	1978231	Acidobacteriota	Holophagae	Thermotomaculales	Thermotomaculaceae	UM-FILTER-49-7	UM-FILTER-49-7 sp013152385	>>>>	.......	no	no	C/A
GCA_013153915.1	JAADDL010000026.1.trna4	Trp	CCA	77	35	37	AGGGCAGTAGCTCcAATTGGTAGAGCGCCGGATTCCAAATCCGATGGtTGGGGGTTCGAGTCCCTCCTGCCCTGCCA	4 bp AS	2026809	Campylobacterota	Campylobacteria	Campylobacterales	JAADDL01	JAADDL01	JAADDL01 sp013153915	>>>>	.......	no	no	C/A
GCA_011391255.1	JAABQV010000040.1.trna1	Trp	CCA	76	34	36	AGGGGTGTAGCTCAATTGGTAGAGCGCCGGTTTCCAAAACCGAAGGtCGGGGGTTCGATTCCCTCCGCCCCTGCCA	4 bp AS	1917218	Pseudomonadota	Gammaproteobacteria	Burkholderiales	Rhodocyclaceae	Azonexus	Azonexus sp011391255	>>>>	.......	no	no	C/A
GCA_000433415.1	FR890539.1.trna1	Trp	CCA	76	34	36	AGGGGTATAGCTCAGCTGGTAGAGTACCGGTCTCCAAAACCGTGGGtCGCGGGTTCGAATCCTCCTGCCCCTGCCA	4 bp AS	1262808	Bacillota_A	Clostridia	Oscillospirales	CAG-272	CAG-448	CAG-448 sp000433415	>>>>	.......	no	no	C/T
GCA_000433415.1	FR890529.1.trna1	Trp	CCA	73	34	36	AGGGGTATAGCTCAGCTGGTAGAGTACCGGTCTCCAAAACCGTGGGtCGCGGGTTCGAATCCTCCTGCCCCTG	4 bp AS	1262808	Bacillota_A	Clostridia	Oscillospirales	CAG-272	CAG-448	CAG-448 sp000433415	>>>>	.......	no	no	C/T
GCA_020720325.1	DYOW01000055.1.trna1	Trp	CCA	76	34	36	GGGTCAGTAGCTCTAACGGTAGAGCGGCGGACTCCAAATCCGATGGtTGAGGGTTCGAATCCTTCCTGACCCGCCA	4 bp AS	894	Desulfobacterota	Dissulfuribacteria	Dissulfuribacterales	DYLC01	DYOW01	DYOW01 sp020720325	>>>>	.......	no	no	G/A
GCA_020725645.1	DYEQ01000028.1.trna1	Trp	CCA	77	35	37	AGGCCCGTAGCTCCAACaGGTAGAGCGGCGGACTCCAAATCCGATGGtTGGGGGTTCGAATCCCTCCGGGCCTGCCA	4 bp AS	1971213	Bacillota_E	DTU015	DTU015	DUSS01	DUSS01	DUSS01 sp020725645	>>>>	.......	no	no	G/A
GCA_019114785.1	DXEV01000154.1.trna1	Trp	CCA	76	34	36	AGGAGCGTAGTTCTAATGGTAGAGCAGCGGTCTCCAAAACCGACGGtTGAGGGTTCGAGTCCTTCCGCTCCTGCCA	4 bp AS	2838452	Pseudomonadota	Gammaproteobacteria	Enterobacterales_A	Succinivibrionaceae	Anaerobiospirillum	Anaerobiospirillum pullistercoris	>>>>	.......	no	no	G/A
GCA_018713585.1	DVON01000272.1.trna1	Trp	CCA	71	33	35	AGGGGATTAGTTCAATGGTAGAGCACCGGTCTCCAAAACCGTCGaTAGGGGTTCGAATCCCTTATCCCCTG	4 bp AS	2840913	Bacillota_A	Clostridia	Lachnospirales	Lachnospiraceae	Pullilachnospira	Pullilachnospira stercoravium	>>>>	.......	no	no	C/T
GCA_018715565.1	DVLJ01000152.1.trna1	Trp	CCA	71	33	35	AGGGGAATAGTTCAATGGTAGAGCACCGGTCTCCAAAACCGTCGaTGGGGGTTCGAGCCCCTCTTCCCCTG	4 bp AS	2840959	Bacillota_A	Clostridia	Lachnospirales	Lachnospiraceae	Ventrimonas	Ventrimonas merdavium	>>>>	.......	no	no	C/T
GCA_018711275.1	DVIN01000044.1.trna1	Trp	CCA	71	33	35	AGGGGATTAGTTCAATGGTAGAGCACCGGTCTCCAAAACCGTCGaTAGGGGTTCGAATCCCTTATCCCCTG	4 bp AS	2840912	Bacillota_A	Clostridia	Lachnospirales	Lachnospiraceae	Pullilachnospira	Pullilachnospira intestinigallinarum	>>>>	.......	no	no	C/T
GCA_012841065.1	DUVI01000016.1.trna1	Trp	CCA	76	34	36	AGGCCCGTAGCTCCAACGGCAGAGCAGCGGTCTCCAAAACCGAAGGgTGGGGGTTCGAATCCCTCCGGGCCTGCCA	4 bp AS	1879010	Bacillota_E	DTU015	DTU015	DTU015	DTU015	DTU015 sp012841065	>>>>	.......	no	no	G/A
GCA_012841375.1	DUUV01000027.1.trna4	Trp	CCA	77	35	37	AGGCCCGTAGCTCCAATaGGTAGAGCGGCGGACTCCAAATCCGATGGtTGGGGGTTCAAATCCCTCCGGGCCTGCCA	4 bp AS	1879010	Bacillota_E	DTU015	DTU015	DTU015	UBA3951	UBA3951 sp012841375	>>>>	.......	no	no	G/A
GCA_012842495.1	DUSS01000043.1.trna1	Trp	CCA	77	35	37	AGGCCCGTAGCTCCAACaGGTAGAGCGGCGGACTCCAAATCCGATGGtTGGGGGTTCGAATCCCTCCGGGCCTGCCA	4 bp AS	1879010	Bacillota_E	DTU015	DTU015	DUSS01	DUSS01	DUSS01 sp012842495	>>>>	.......	no	no	G/A
GCA_011043895.1	DRBZ01000066.1.trna1	Trp	CCA	76	34	36	AGGGCTGTAGCTTAATTGGCAAAGCGGCGGTCTCCAAAACCGAAGAgTGCGGGTTCAATTCCTGCCAGCCCTGCCA	4 bp AS	2030808	Cloacimonadota	Cloacimonadia	JGIOTU-2	JGIOTU-2	JGIOTU-2	JGIOTU-2 sp011043895	>>>>	.......	no	no	G/A
GCA_003531665.1	DQFC01000029.1.trna3	Trp	CCA	73	34	36	AGGTCTGTAGCTCAATGGGtAGAGTAATCGCCTCCAAAGCGAGAGGtTGTAGGTTCGAGTCCTACCAGGCCTG	4 bp AS	2053540	Patescibacteria	Microgenomatia	UBA1400	MFAQ01	UBA10133	UBA10133 sp003531665	>>>>	.......	no	no	A/G
GCA_003535455.1	DOHD01000086.1.trna4	Trp	CCA	73	34	36	AGGGCAGTAGCTCAGTTGGTAGAGCGCCGGTCTCCAAAACCGATGGtCGGGGGTTCAAATCCCTCCTGCCCTG	4 bp AS	1872112	Actinomycetota	Acidimicrobiia	Acidimicrobiales	Ilumatobacteraceae	BACL27	BACL27 sp003535455	>>>>	.......	no	no	C/A
GCA_003524145.1	DODZ01000035.1.trna2	Trp	CCA	76	34	36	AGGGGTATAGCTCAGCTGGTAGAGTACCGGTCTCCAAAACCGTGGGtCGCGGGTTCGAATCCTCCTGCCCCTGCCA	4 bp AS	1898207	Bacillota_A	Clostridia	Oscillospirales	CAG-272	CAG-724	CAG-724 sp003524145	>>>>	.......	no	no	C/T
GCA_002477595.1	DLQN01000047.1.trna1	Trp	CCA	73	34	36	ACGGGTGTAGCTCAGTTGGTAGAGCAGTGGTCTCCAAAACCAGAGGtCGTGAGTTCGAATCTTACCACCCGTG	4 bp AS	1947391	Bacteroidota	Bacteroidia	Cytophagales	Cyclobacteriaceae	Fabibacter	Fabibacter sp002477595	>>>>	.......	no	no	G/G
GCA_002452615.1	DKES01000015.1.trna5	Trp	CCA	74	35	37	GGGTTCGTAGCTCAATTtGGTAGAGCAGCACTCTCCAAAAGTGAAGGtTGCACGTTCGAGTCGTGCCGAACCCG	4 bp AS	1948861	Patescibacteria	ABY1	UBA2591	UBA6264	UBA6264	UBA6264 sp002452615	>>>>	.......	no	no	G/A
GCA_002451465.1	DKCJ01000009.1.trna1	Trp	CCA	74	33	35	GGGGGTATAGTTTAATGGTAGAGCAACGGTCTCCAAAACCGCTGaTGAGAGTTCGATTCTTTCTACCCCCGCCA	4 bp AS	1950337	Bacillota	Bacilli	RFN20	CAG-826	Onthovivens	Onthovivens sp002451465	>>>>	.......	no	no	A/C
GCA_002448305.1	DJWY01000008.1.trna2	Trp	CCA	76	34	36	AGGGGTATAGCTCAATTGGTAGAGCGTCGGTCTCCAAAACCGCAGGcTGAGGGTTCAAGTCCTTCTGCCCCTGCCA	4 bp AS	1951243	Bacillota_C	Negativicutes	Selenomonadales	Selenomonadaceae	Quinella	Quinella sp002448305	>>>>	.......	no	no	T/C
GCA_002433065.1	DJHK01000033.1.trna4	Trp	CCA	76	34	36	AGGAGTGTAGCTCAGCTGGAAGAGCGCCGGTCTCCAAAACCGTAGGtCGGGGGTTCGAGTCCCTCCACTCCTGCCA	4 bp AS	1947840	Chloroflexota	UBA11872	UBA11872	UBA11872	UBA11872	UBA11872 sp002433065	>>>>	.......	no	no	C/T
GCA_002427755.1	DIYO01000004.1.trna5	Trp	CCA	73	34	36	ACGGGTGTAGCTCAGCTGGTAGAGCAGTGGTCTCCAAAACCAAAGGtCGTGAGTTCGAATCTTACCACCCGTG	4 bp AS	1947389	Bacteroidota	Bacteroidia	Cytophagales	Cyclobacteriaceae	Fabibacter	Fabibacter sp002427755	>>>>	.......	no	no	G/A
GCA_002419025.1	DIFG01000076.1.trna1	Trp	CCA	76	34	36	AGGCCAGTAGCTCTAACGGTAGAGCGCCGGACTCCAAATCCGAGGGtTGGGGGTTCGAATCCCTCCTGGCCTGCCA	4 bp AS	1948555	Desulfobacterota	Dissulfuribacteria	Dissulfuribacterales	UBA5754	UBA5754	UBA5754 sp002419025	>>>>	.......	no	no	C/A
GCA_002391545.1	DGFF01000028.1.trna1	Trp	CCA	76	34	36	AGGCCCGTAGCTCCAACGGTAGAGCAGCGGTCTCCAAAACCGACGGaTGGGGGTTCGAATCCCTCCGGGCCTGCCA	4 bp AS	1947979	Bacillota_E	DTU015	DTU015	DTU015	UBA3907	UBA3907 sp002391545	>>>>	.......	no	no	G/A
GCA_002385465.1	DGDN01000007.1.trna3	Trp	CCA	77	35	37	AGGCCCGTAGCTCCAATaGGTAGAGCGGCGGACTCCAAATCCGATGGtTGGGGGTTCAAATCCCTCCGGGCCTGCCA	4 bp AS	1947997	Bacillota_E	DTU015	DTU015	DTU015	UBA3951	UBA3951 sp002385465	>>>>	.......	no	no	G/A
GCA_002382325.1	DGAG01000008.1.trna6	Trp	CCA	76	34	36	AGGTCAGTAGCTCCAATGGTAGAGCGCCGGATTCCAAATCCGATGGtTGTGGGTTCGAGTCCCTCCTGGCCTGCCA	4 bp AS	1948572	Campylobacterota	Campylobacteria	Campylobacterales	Arcobacteraceae	Marinarcus	Marinarcus sp002382325	>>>>	.......	no	no	C/A
GCA_002382085.1	DFZK01000010.1.trna11	Trp	CCA	76	34	36	AGGGTAGTAGCTCCAACGGTAGAGCGTCGGTCTCCAAAACCGCAGGtTGGGGGTTCGAGTCCCTCCTACCCTGCCA	4 bp AS	1947596	Campylobacterota	Campylobacteria	Campylobacterales	Sulfurospirillaceae	Sulfurospirillum	Sulfurospirillum sp002382085	>>>>	.......	no	no	T/C
GCA_002366645.1	DFBM01000138.1.trna2	Trp	CCA	76	34	36	AGGGGTTTAGCTCAGTTGGTAGAGCGCCGGTCTCCAAAACCGAAGGtCAAGAGTTCGAGTCTCTTAGCCCCTGCCA	4 bp AS	1951231	Pseudomonadota	Alphaproteobacteria	Rhodobacterales	Rhodobacteraceae	UBA3077	UBA3077 sp002366645	>>>>	.......	no	no	C/A
GCA_002360635.1	DEQW01000002.1.trna7	Trp	CCA	73	34	36	ACGGGCGTAGCTCAGCTGGTAGAGCAGTGGTCTCCAAAACCAAAGGtCGTGAGTTCGATCCTTACCGCCCGTG	4 bp AS	1951828	Bacteroidota	Bacteroidia	Flavobacteriales	Flavobacteriaceae	Marixanthomonas	Marixanthomonas sp002360635	>>>>	.......	no	no	G/A
GCA_002352945.1	DDHL01000058.1.trna5	Trp	CCA	76	34	36	AGGGCAATAGCTCCAACGGTAGAGCGCCGGATTCCAAATCCGATGGtTGGGGGTTCGAATCCCTCTTGCCCTGCCA	4 bp AS	1951531	Campylobacterota	Campylobacteria	Campylobacterales	UBA1877	UBA1877	UBA1877 sp002352945	>>>>	.......	no	no	C/A
GCA_002336675.1	DDEI01000026.1.trna1	Trp	CCA	73	34	36	ACGGGCGTAGCTCAGCTGGTAGAGCAGTGGTCTCCAAAACCAAAGGtCGCGAGTTCGATTCTTGCCGCCCGTG	4 bp AS	1950959	Bacteroidota	Bacteroidia	Flavobacteriales	UA16	ASP10-05a	ASP10-05a sp002336675	>>>>	.......	no	no	G/A
GCA_002335865.1	DDCY01000002.1.trna7	Trp	CCA	73	34	36	AGGGGCGTAGCTCAGTTGGTAGAGCAGTGGTCTCCAAAACCAAAGGtCGAGGGTTCGAATCCTTTCGCCCCTG	4 bp AS	1952865	Bacteroidota	Bacteroidia	Chitinophagales	Saprospiraceae	UBA1994	UBA1994 sp002335865	>>>>	.......	no	no	G/A
GCA_002327235.1	DCUX01000022.1.trna1	Trp	CCA	75	33	35	AGGGGAGTAGCTCAATGGTAGAGCACCGGTCTCCAAAACCGTAGGtTGCGGGTTCGAGTCCTGTCTCCCCTGCCA	4 bp AS	1947946	Bacillota_B	Desulfotomaculia	Desulfotomaculales	Nap2-2B	SCADC1-2-3	SCADC1-2-3 sp002327235	>>>>	.......	no	no	C/T
GCA_002328495.1	DCUJ01000007.1.trna4	Trp	CCA	76	34	36	AGGGTAGTAGCTCCAACGGTAGAGCGACGGTCTCCAAAACCGCAGGtTGGGGGTTCGAATCCCTCCTACCCTGCCA	4 bp AS	1947594	Campylobacterota	Campylobacteria	Campylobacterales	Sulfurospirillaceae	Sulfurospirillum	Sulfurospirillum sp002328495	>>>>	.......	no	no	A/C
GCA_002317305.1	DCIZ01000114.1.trna6	Trp	CCA	76	34	36	AGGGCAGTAGCTCCAATGGTAGAGCGCCGGATTCCAAATCCGATGGtTGGGGGTTCGAATCCCTCCTGCCCTGCCA	4 bp AS	1946149	Campylobacterota	Campylobacteria	Campylobacterales	Campylobacteraceae	Campylobacter	Campylobacter sp002317305	>>>>	.......	no	no	C/A
GCA_002317135.1	DCIX01000036.1.trna3	Trp	CCA	72	34	36	AGGGGTATAGCACAATGGTtAGTGTGCCGGTCTCCAAAACCGATGaTGGGGGTTCGATTCCCTCTACCCCTG	4 bp AS	1950420	Bacteroidota	Bacteroidia	Bacteroidales	UBA1715	UBA1715	UBA1715 sp002317135	>>>>	.......	no	no	C/A
GCA_002315325.1	DCGU01000038.1.trna1	Trp	CCA	76	34	36	AGGGGCATAGCTCAGCTGGTAGAGTACCGGTCTCCAAAACCGTGGGtCGTGGGTTCGAATCCTTCTACCCCTGCCA	4 bp AS	1950834	Bacillota_A	Clostridia	Oscillospirales	CAG-272	UBA1770	UBA1770 sp002315325	>>>>	.......	no	no	C/T
GCA_024919175.1	CP103804.1.trna75	Trp	CCA	76	34	36	AGGGGTGTAGCTCAGTTGGTAGAGCGTCGGTCTCCAAAACCGTGCGcCGGGGGTTCGAGTCCCTCCACCCCTGCCA	4 bp AS	1496	Bacillota_A	Clostridia	Peptostreptococcales	Peptostreptococcaceae	Clostridioides	Clostridioides difficile_F	>>>>	.......	no	no	T/T
GCA_025148965.1	CP102273.1.trna17	Trp	CCA	76	34	36	AGGGGTGTAGCTCAGTTGGTAGAGCGTCGGTCTCCAAAACCGTGCGcCGGGGGTTCGAGTCCCTCTACCCCTGCCA	4 bp AS	261299	Bacillota_A	Clostridia	Peptostreptococcales	Peptostreptococcaceae	Intestinibacter	Intestinibacter bartlettii	>>>>	.......	no	no	T/T
GCA_021294815.2	CP095464.1.trna34	Trp	CCA	77	35	37	AGGGGAATAGCTCAATTtGGCAGAGCAGTGGTCTCCAAAACCAAAGGtTGGGGGTTCGAGTCCCTCTTCCCCTGCCA	4 bp AS	2026799	Verrucomicrobiota	Verrucomicrobiae	Opitutales	LL51	LL51	LL51 sp021294815	>>>>	.......	no	no	G/A
GCA_022009675.1	CP091718.1.trna38	Trp	CCA	76	34	36	AGGGGTATAGCTCAGCTGGTAGAGTACCGGTCTCCAAAACCGTGGGtCGCGGGTTCGAATCCTCCTGCCCCTGCCA	4 bp AS	2485925	Bacillota_A	Clostridia	Oscillospirales	CAG-272	CAG-448	CAG-448 sp003150135	>>>>	.......	no	no	C/T
GCA_025141675.1	CP081161.1.trna9	Trp	CCA	76	34	36	AGGGGTGTAGCTCAGTTGGTAGAGCGCCGGTCTCCAAAACCGTAGGtCCACAGTTCGAGTCTGTGTACCCCTGCCA	4 bp AS	2867019	Pseudomonadota	Alphaproteobacteria	Rhodobacterales	Rhodobacteraceae	Yoonia	Yoonia sp025141675	>>>>	.......	no	no	C/T
GCA_025141835.1	CP081102.1.trna1	Trp	CCA	76	34	36	AGGGGCGTAGCTCAGTTGGTAGAGCACCGGATTCCAAATCCGACGGtCGGGAGTTCGAGTCTCTCCGCCCCTGCCA	4 bp AS	2867018	Pseudomonadota	Alphaproteobacteria	Rhodobacterales	Rhodobacteraceae	Gymnodinialimonas	Gymnodinialimonas sp025141835	>>>>	.......	no	no	C/A
GCA_024398055.1	CP073749.1.trna14	Trp	CCA	73	34	36	ACGGGTGTAGCTCAGTCGGTAGAGCAGTGGTCTCCAAAACCAAAGGtCGTGAGTTCGAATCTTACCACCCGTG	4 bp AS	2829675	Bacteroidota	Bacteroidia	Flavobacteriales	Salibacteraceae	SCSIO-12741	SCSIO-12741 sp024398055	>>>>	.......	no	no	G/A
GCA_018114805.1	CP073042.1.trna18	Trp	CCA	73	34	36	AGGGGCGTAGCTCAATTGGCAGAGCACCGGTCTCCAAAACCGAAGGcTGTAGGTTCGATTCCTGCCGCCCCTG	4 bp AS	371608	Actinomycetota	Actinomycetia	Streptomycetales	Streptomycetaceae	Streptomyces	Streptomyces philanthi	>>>>	.......	no	no	C/A
GCA_020351835.1	CP070669.1.trna32	Trp	CCA	76	34	36	AGGCCAGTAGCTCTAACGGCAGAGCGCCGGACTCCAAATCCGAGGGtTGGGGGTTCGAATCCCTCCTGGCCTGCCA	4 bp AS	2026887	Nitrospirota	Thermodesulfovibrionia	Thermodesulfovibrionales	BMS3Bbin05	G020351835	G020351835 sp020351835	>>>>	.......	no	no	C/A
GCA_016699365.1	CP064973.1.trna27	Trp	CCA	73	34	36	GCGATAGTAGCTCAGTTGGTAGAGTGGCGGTCTCCAAAACCGAGGGtCGTGGGTTCGAGTCCCACCTTTCGCG	4 bp AS	2052152	Patescibacteria	Paceibacteria	UBA9983_A	UBA9973	GCA-016699365	GCA-016699365 sp016699365	>>>>	.......	no	no	G/A
GCA_018208355.1	CP062796.1.trna28	Trp	CCA	77	35	37	AGGCCCGTAGCTCCAATaGGTAGAGCGGCGGACTCCAAATCCGATGGaTGGGGGTTCAAATCCCTCCGGGCCTGCCA	4 bp AS	1879010	Bacillota_E	DTU015	DTU015	DTU015	DULV01	DULV01 sp012840505	>>>>	.......	no	no	G/A
GCA_017795025.1	CP051243.1.trna28	Trp	CCA	73	34	36	ACGGGTGTAGCTCAGTTGGTAGAGCAGTGGTCTCCAAAACCAAAGGtCGTGAGTTCGAATCTTACCACCCGTG	4 bp AS	2021391	Bacteroidota	Bacteroidia	Flavobacteriales	Schleiferiaceae	Croceimicrobium	Croceimicrobium sp017795025	>>>>	.......	no	no	G/A
GCA_018336475.1	CP048741.1.trna87	Trp	CCA	76	34	36	AGGGGTGTAGCTCAGTTGGTAGAGCGTCGGTCTCCAAAACCGTGCGcCGGGGGTTCGAGTCCCTCCACCCCTGCCA	4 bp AS	2708053	Bacillota_A	Clostridia	Peptostreptococcales	Peptostreptococcaceae	Romboutsia	Romboutsia sp018336475	>>>>	.......	no	no	T/T
GCA_001880285.1	CP016269.1.trna15	Trp	CCA	73	34	36	ACGGGCGTAGCTCAGCTGGTAGAGCAGTGGTCTCCAAAACCAAAGGtCGTGGGTTCGATCCCTACCGCCCGTG	4 bp AS	1150389	Bacteroidota	Bacteroidia	Flavobacteriales	UJ101	UJ101	UJ101 sp001880285	>>>>	.......	no	no	G/A
GCA_000495505.1	CP006833.1.trna41	Trp	CCA	76	34	36	AGGGCAGTAGCTCCAACGGTAGAGCGCCGGATTCCAAATCCGATGGtTGGGGGTTCGAATCCCTCCTGCCCTGCCA	4 bp AS	1244528	Campylobacterota	Campylobacteria	Campylobacterales	Campylobacteraceae	Campylobacter	Campylobacter testudinum	>>>>	.......	no	no	C/A
GCA_000310245.1	CP003920.1.trna31	Trp	CCA	76	34	36	AGGTCAGTAGTTCCAATGGTAGAGCGCCGGATTCCAAATCCGATTGtTGGGGGTTCGAATCCCTCCTGGCCTGCCA	4 bp AS	1249480	Campylobacterota	Campylobacteria	Campylobacterales	Sulfurimonadaceae	Sulfuricurvum	Sulfuricurvum sp000310245	>>>>	.......	no	no	C/A
GCA_000331975.1	CP003263.1.trna5	Trp	CCA	74	35	37	ACGGGCGTAGCTCAATTGGTtAGAGCAGTTGTCTCCAAAACAAAAGGtCGCTGGTTCGAATCCAGCCGTCCGTG	4 bp AS	1133592	Bacteroidota	Bacteroidia	Flavobacteriales	Blattabacteriaceae	Uzinura	Uzinura diaspidicola	>>>>	.......	no	no	G/A
GCA_000147015.1	CP002161.1.trna5	Trp	CCA	73	34	36	AAGGTAGTAACTCAATTGGAAGAGTAACGGTCTCCAAAACCGCGAGtTGTGGGTTCAAATCCTACCTACCTTG	4 bp AS	871271	Pseudomonadota	Gammaproteobacteria	Enterobacterales	Enterobacteriaceae	Zinderia	Zinderia insecticola	>>>>	.......	no	no	A/C
GCA_000244995.1	CM001438.1.trna4	Trp	CCA	76	34	36	AGGGGTGTAGCTCAATTGGTAGAGCGCCGGTTTCCAAAACCGAAGGtCGGGGGTTCGATTCCCTCCGCCCCTGCCA	4 bp AS	864051	Pseudomonadota	Gammaproteobacteria	Burkholderiales	Burkholderiaceae_B	AHLZ01	AHLZ01 sp000244995	>>>>	.......	no	no	C/A
GCA_000163995.1	CM000855.1.trna6	Trp	CCA	76	34	36	AGGGCAATAGCTCTAACGGTAGAGCGCCGGATTCCAAATCCGATGGtTGGGGGTTCGAATCCCTCTTGCCCTGCCA	4 bp AS	683083	Campylobacterota	Campylobacteria	Campylobacterales	Campylobacteraceae	Campylobacter_D	Campylobacter_D jejuni_A	>>>>	.......	no	no	C/A
GCA_945882015.1	CAMCVM010000001.1.trna11	Trp	CCA	77	35	37	AGGCCAGTAGCTCgAATTGGTAGAGCGACAGACTCCAAATCTGACGGtTGGGGGTTCGAGTCCCTCCTGGCCTGCCA	4 bp AS	1619079	Dependentiae	Babeliae	Babeliales	CAIQNR01	CAMCVM01	CAMCVM01 sp945882015	>>>>	.......	no	no	A/A
GCA_945873855.1	CAMCEN010000016.1.trna5	Trp	CCA	76	34	36	AGGGCAGTAGCTCCAACGGTAGAGCGCCGGATTCCAAATCCGATGGtTGGGGGTTCGAATCCCTCCTGCCCTGCCA	4 bp AS	218934	Campylobacterota	Campylobacteria	Campylobacterales	Campylobacteraceae	Campylobacter	Campylobacter sp945873855	>>>>	.......	no	no	C/A
GCA_945865395.1	CAMBDT010000017.1.trna1	Trp	CCA	73	34	36	AGGGCAGTAGCTCAGTTGGTAGAGCGCCGGTCTCCAAAACCGATGGtCGGGGGTTCAAATCCCTCCTGCCCTG	4 bp AS	525909	Actinomycetota	Acidimicrobiia	Acidimicrobiales	Ilumatobacteraceae	BACL27	BACL27 sp945865395	>>>>	.......	no	no	C/A
GCA_945862025.1	CAMAWU010000026.1.trna2	Trp	CCA	73	34	36	AGGGCAGTAGCTCAGTTGGTAGAGCGCCGGTCTCCAAAACCGATGGtCGGGGGTTCAAATCCCTCCTGCCCTG	4 bp AS	1121881	Actinomycetota	Acidimicrobiia	Acidimicrobiales	Ilumatobacteraceae	BACL27	BACL27 sp945862025	>>>>	.......	no	no	C/A
GCA_945861725.1	CAMAVJ010000014.1.trna1	Trp	CCA	76	34	36	AGGAGTGTAGCTCAGCTGGTAGAGCGTCGGTCTCCAAAGCCGTAGGtCGTGGGTTCGAACCCCTCCGCTCCTGCCA	4 bp AS	785	Pseudomonadota	Alphaproteobacteria	Rickettsiales	Deianiraeaceae	CAJQOT01	CAJQOT01 sp945861725	>>>>	.......	no	no	T/T
GCA_945280365.1	CALYQD010000005.1.trna6	Trp	CCA	73	34	36	GCGGGTGTAGCTCAGCTGGTAGAGCAGTGGTCTCCAAAACCAAAGGtCGTGAGTTCGAATCTTTCCGCCCGCG	4 bp AS	1778616	Bacteroidota	Bacteroidia	Flavobacteriales	Weeksellaceae	Apibacter	Apibacter sp945280365	>>>>	.......	no	no	G/A
GCA_944393075.1	CALXYZ010000106.1.trna1	Trp	CCA	76	34	36	AGGAGCGTAGTTCTAATGGTAGAGCAGCGGTCTCCAAAACCGACGGtTGAGGGTTCGAGTCCTTCCGCTCCTGCCA	4 bp AS	265728	Pseudomonadota	Gammaproteobacteria	Enterobacterales_A	Succinivibrionaceae	Anaerobiospirillum	Anaerobiospirillum sp944393075	>>>>	.......	no	no	G/A
GCA_944391805.1	CALXUY010000051.1.trna1	Trp	CCA	76	34	36	AGGGGTATAGCTCAGCTGGTAGAGTACCGGTCTCCAAAACCGTGGGtCGCGGGTTCGAATCCTCCTGCCCCTGCCA	4 bp AS	244328	Bacillota_A	Clostridia	Oscillospirales	CAG-272	UMGS1865	UMGS1865 sp944391805	>>>>	.......	no	no	C/T
GCA_944389785.1	CALXNP010000087.1.trna1	Trp	CCA	76	34	36	AGGGGCGTAGTTCTAATGGTAGAGCAGCGGTCTCCAAAACCGACGGtTGAGGGTTCGAGTCCTTCCGCCCCTGCCA	4 bp AS	265728	Pseudomonadota	Gammaproteobacteria	Enterobacterales_A	Succinivibrionaceae	CALXNP01	CALXNP01 sp944389785	>>>>	.......	no	no	G/A
GCA_944384515.1	CALWTU010000006.1.trna2	Trp	CCA	76	34	36	AGGGGTATAGCTCAGTTGGTAGAGTACTGGTCTCCAAAACCATGGGtCGTGGGTTCAAGTCCTTCTGCCCCTGCCA	4 bp AS	244328	Bacillota_A	Clostridia	Oscillospirales	CAG-272	UBA1740	UBA1740 sp944384515	>>>>	.......	no	no	C/T
GCA_944384105.1	CALWSC010000058.1.trna1	Trp	CCA	71	33	35	AGGGGATTAGTTCAATGGTAGAGCGCCGGTCTCCAAAACCGTCGaTGGGGGTTCGAATCCCTCATCCCCTG	4 bp AS	297314	Bacillota_A	Clostridia	Lachnospirales	Lachnospiraceae	Egerieimonas_A	Egerieimonas_A sp944384105	>>>>	.......	no	no	C/T
GCA_944383785.1	CALWQV010000013.1.trna1	Trp	CCA	71	33	35	AGGGGAATAGTTCAATGGTAGAGCACCGGTCTCCAAAACCGTCGaTGGGGGTTCGAGCCCCTCTTCCCCTG	4 bp AS	2719317	Bacillota_A	Clostridia	Lachnospirales	Lachnospiraceae	Enterocloster	Enterocloster sp944383785	>>>>	.......	no	no	C/T
GCA_944381085.1	CALWJX010000054.1.trna1	Trp	CCA	76	34	36	AGGGGTATAGCTCAGTTGGTAGAGTACCGGTCTCCAAAACCGTGGGtCGTGGGTTCGAGCCCTTCTGCCCCTGCCA	4 bp AS	244328	Bacillota_A	Clostridia	Oscillospirales	CAG-272	CAG-448	CAG-448 sp944381085	>>>>	.......	no	no	C/T
GCA_944372745.1	CALWAB010000061.1.trna1	Trp	CCA	76	34	36	AGGAGATTAGCTCAATTGGTAGAGCGCCGGTCTCCAAAACCGTAGGtTGGGAGTTCGATTCTCTCATCTCCTGCCA	4 bp AS	244328	Bacillota_A	Clostridia	Christensenellales	UBA1242	CAKVOD01	CAKVOD01 sp944372745	>>>>	.......	no	no	C/T
GCA_944323605.1	CALUTC010000008.1.trna5	Trp	CCA	76	34	36	AGGGCAATAGCTCCAACGGTAGAGCGCCGGATTCCAAATCCGATGGtTGGGGGTTCGAATCCCTCTTGCCCTGCCA	4 bp AS	218934	Campylobacterota	Campylobacteria	Campylobacterales	Campylobacteraceae	Campylobacter_D	Campylobacter_D sp944323605	>>>>	.......	no	no	C/A
GCA_943359345.1	CALRHE010000007.1.trna3	Trp	CCA	76	34	36	AGGGACGTAGCTCAGCTGGTAGAGCGTCGGTCTCCAAAACCGTAGGcCGTGGGTTCGAGCCCCACCGTCCCTGCCA	4 bp AS	2053634	Patescibacteria	ABY1	SG8-24	UBA9934	JAGORL01	JAGORL01 sp943359345	>>>>	.......	no	no	T/T
GCA_934378145.1	CAKXXW010000002.1.trna2	Trp	CCA	76	34	36	AGGGGTATAGCTCAGCTGGTAGAGTACCGGTCTCCAAAACCGTGGGtCGCGGGTTCGAATCCTCCTGCCCCTGCCA	4 bp AS	172733	Bacillota_A	Clostridia	Oscillospirales	CAG-272	RGIG3994	RGIG3994 sp934378145	>>>>	.......	no	no	C/T
GCA_934728065.1	CAKVDW010000008.1.trna6	Trp	CCA	76	34	36	AGGGCAATAGCTCCAATGGTAGAGCGCCGGATTCCAAATCCGATGGtTGGGGGTTCGAATCCCTCTTGCCCTGCCA	4 bp AS	218934	Campylobacterota	Campylobacteria	Campylobacterales	Campylobacteraceae	Campylobacter_D	Campylobacter_D sp934728065	>>>>	.......	no	no	C/A
GCA_934718785.1	CAKVAF010000002.1.trna5	Trp	CCA	76	34	36	AGGGCAATAGCTCCAACGGTAGAGCACCGGATTCCAAATCCGATGGtTGGGGGTTCGAATCCCTCTTGCCCTGCCA	4 bp AS	218934	Campylobacterota	Campylobacteria	Campylobacterales	Campylobacteraceae	Campylobacter_D	Campylobacter_D sp934718785	>>>>	.......	no	no	C/A
GCA_934525675.1	CAKSZH010000006.1.trna1	Trp	CCA	76	34	36	AGGGGTATAGCTCAGCTGGTAGAGTACCGGTCTCCAAAACCGTGGGtCGCGGGTTCGAATCCTCCTGCCCCTGCCA	4 bp AS	172733	Bacillota_A	Clostridia	Oscillospirales	CAG-272	CAKVOU01	CAKVOU01 sp934525675	>>>>	.......	no	no	C/T
GCA_934500855.1	CAKSUH010000051.1.trna1	Trp	CCA	76	34	36	AGGGGTATAGCTCAGCTGGTAGAGTACCGGTCTCCAAAACCGTGGGtCGCGGGTTCGAATCCTCCTGCCCCTGCCA	4 bp AS	172733	Bacillota_A	Clostridia	Oscillospirales	CAG-272	UMGS1865	UMGS1865 sp934500855	>>>>	.......	no	no	C/T
GCA_934481325.1	CAKSPL010000004.1.trna1	Trp	CCA	76	34	36	GGGGGTGTAGCTCAGTTGGTAGAGTACTGGTCTCCAAAACCATGGGtCGTGGGTTCGAGTCCTCCCGCCCCCGCCA	4 bp AS	172733	Bacillota_A	Clostridia	Oscillospirales	CAG-272	Firm-07	Firm-07 sp934481325	>>>>	.......	no	no	C/T
GCA_934462825.1	CAKSIP010000001.1.trna3	Trp	CCA	76	34	36	AGGGGTATAGCTCAGTTGGTAGAGTACTGGTCTCCAAAACCAAGGGtCGTGGGTTCAAGTCCTTCTGCCCCTGCCA	4 bp AS	172733	Bacillota_A	Clostridia	Oscillospirales	CAG-272	CAKSIP01	CAKSIP01 sp934462825	>>>>	.......	no	no	C/A
GCA_934417455.1	CAKRWK010000105.1.trna1	Trp	CCA	76	34	36	AGGGGTATAGCTCCGTTGGTAGAGTACTGGTCTCCAAAACCATGGGtCGTGGGTTCAAGTCCTTCTGCCCCTGCCA	4 bp AS	172733	Bacillota_A	Clostridia	Oscillospirales	CAG-272	UBA1740	UBA1740 sp934417455	>>>>	.......	no	no	C/T
GCA_934401725.1	CAKRSS010000103.1.trna1	Trp	CCA	76	34	36	AGGGGTATAGCTCAGCTGGTAGAGTACCGGTCTCCAAAACCGTGGGtCGCGGGTTCGAATCCTCCTGCCCCTGCCA	4 bp AS	172733	Bacillota_A	Clostridia	Oscillospirales	CAG-272	UMGS1002	UMGS1002 sp934401725	>>>>	.......	no	no	C/T
GCA_934394615.1	CAKRRJ010000029.1.trna1	Trp	CCA	71	33	35	AGGGGATTAGTTCAATGGTAGAGCACCGGTCTCCAAAACCGTCGaTGGGGGTTCGAGCCCCTCATCCCCTG	4 bp AS	297314	Bacillota_A	Clostridia	Lachnospirales	Lachnospiraceae	Ventrimonas	Ventrimonas sp934394615	>>>>	.......	no	no	C/T
GCA_934394565.1	CAKRQV010000002.1.trna2	Trp	CCA	71	33	35	AGGGGTATAGTTCAATGGCAGAGCACCGGTCTCCAAAACCGTCGaTGGGAGTTCGAATCTCTCTACCCCTG	4 bp AS	297314	Bacillota_A	Clostridia	Lachnospirales	Lachnospiraceae	UBA11957	UBA11957 sp934394565	>>>>	.......	no	no	C/T
GCA_934393265.1	CAKRQL010000023.1.trna1	Trp	CCA	76	34	36	AGGGGTATAGCTCAGTTGGTAGAGTACTGGTCTCCAAAACCATGGGtCGTGGGTTCAAGTCCTTCTGCCCCTGCCA	4 bp AS	172733	Bacillota_A	Clostridia	Oscillospirales	CAG-272	UBA1740	UBA1740 sp934393265	>>>>	.......	no	no	C/T
GCA_934373635.1	CAKROZ010000003.1.trna2	Trp	CCA	76	34	36	AGGGGTATAGCTCAGTTGGTAGAGTACTGGTCTCCAAAACCATGGGtCGTGGGTTCGAGTCCTTCTGCCCCTGCCA	4 bp AS	172733	Bacillota_A	Clostridia	Oscillospirales	CAG-272	UBA1740	UBA1740 sp934373635	>>>>	.......	no	no	C/T
GCA_934359255.1	CAKRLG010000017.1.trna1	Trp	CCA	71	33	35	AGGGGATTAGTTCAATGGTAGAGCACCGGTCTCCAAAACCGTCGaTGGGGGTTCGAATCCCTCATCCCCTG	4 bp AS	165186	Bacillota_A	Clostridia	Lachnospirales	Lachnospiraceae	Oliverpabstia	Oliverpabstia sp934359255	>>>>	.......	no	no	C/T
GCA_916439225.1	CAKAHF010000002.1.trna22	Trp	CCA	71	33	35	AGGGGATTAGTTCAAGGGTAGAGCAACGGTCTCCAAAACCGCCGaTGGGGGTTCGAATCCCTCATCCCCTG	4 bp AS	462198	Bacillota_A	Clostridia	Lachnospirales	Lachnospiraceae	Oribacterium	Oribacterium sp916439225	>>>>	.......	no	no	A/C
GCA_916438775.1	CAKAGX010000013.1.trna8	Trp	CCA	71	33	35	AGGGGATTAGTTCAAGGGTAGAGCAACGGTCTCCAAAACCGCCGaTGGGGGTTCGAATCCCTCATCCCCTG	4 bp AS	462198	Bacillota_A	Clostridia	Lachnospirales	Lachnospiraceae	Oribacterium	Oribacterium sp916438775	>>>>	.......	no	no	A/C
GCA_913057235.1	CAJXNI010000015.1.trna5	Trp	CCA	73	34	36	ACGGGTGTAGCTCAGCTGGTAGAGCAGCGGTCTCCAAAACCGAAGGtCGTGAGTTCGATTCTTACCACCCGTG	4 bp AS	152509	Bacteroidota	Bacteroidia	Flavobacteriales	Schleiferiaceae	CAJXNI01	CAJXNI01 sp913057235	>>>>	.......	no	no	G/A
GCA_913055685.1	CAJXKC010000003.1.trna6	Trp	CCA	73	34	36	ACGGGTGTAGCTCAGTTGGTAGAGCAGTGGTCTCCAAAACCAAAGGtCGTGAGTTCGAATCTTACCACCCGTG	4 bp AS	213322	Bacteroidota	Bacteroidia	Flavobacteriales	Schleiferiaceae	Croceimicrobium	Croceimicrobium sp913055685	>>>>	.......	no	no	G/A
GCA_910579165.1	CAJTTF010000004.1.trna7	Trp	CCA	77	35	37	AGCCCAGTAGCTCcAATTGGTAGAGCAGCGGTCTCCAAAACCGATGGtTGGAGGTTCGAGTCCTTCCTGGGCTGCCA	4 bp AS	2321400	Actinomycetota	Coriobacteriia	Coriobacteriales	Atopobiaceae	MGBC105563	MGBC105563 sp910579165	>>>>	.......	no	no	G/A
GCA_910578285.1	CAJTQL010000014.1.trna5	Trp	CCA	76	34	36	AGGTCAGTAGCTCTAATGGTAGAGCGCCGGTCTCCAAAACCGATGGtTGGGGGTTCGAGTCCCTCCTGGCCTGCCA	4 bp AS	290433	Campylobacterota	Campylobacteria	Campylobacterales	Helicobacteraceae	NHYN01	NHYN01 sp910578285	>>>>	.......	no	no	C/A
GCA_910575275.1	CAJTEE010000002.1.trna7	Trp	CCA	71	33	35	AGGGGAATAGTTCAATGGTAGAGCTACGGTCTCCAAAACCGCCGaTGGGGGTTCGAATCCCTCTTCCCCTG	4 bp AS	1898203	Bacillota_A	Clostridia	Lachnospirales	Lachnospiraceae	Copromonas	Copromonas sp910575275	>>>>	.......	no	no	A/C
GCA_905480355.1	CAJQQA010000250.1.trna5	Trp	CCA	73	34	36	ACGGGTGTAGCTCAGTTGGTAGAGTACTGGTCTCCAAAACCATTGGtCGTGGGTTCGAACCCTACCGCCCGTG	4 bp AS	213322	Bacteroidota	Bacteroidia	Flavobacteriales	Crocinitomicaceae	UBA4466	UBA4466 sp002389415	>>>>	.......	no	no	C/T
GCA_905480225.1	CAJQPO010000055.1.trna5	Trp	CCA	73	34	36	ACGGGCGTAGCTCAGCTGGTAGAGCAGTGGTCTCCAACACCAAAGGtCGAGAGTTCGAATCTTTCCGCCCGTG	4 bp AS	213322	Bacteroidota	Bacteroidia	Flavobacteriales	Parvicellaceae	UBA10066	UBA10066 sp905480225	>>>>	.......	no	no	G/A
GCA_905480125.1	CAJQPE010000050.1.trna5	Trp	CCA	73	34	36	ACGGGTGTAGCTCAGTTGGTAGAGCAGTGGTCTCCAAAACCGAAGGtCGTGAGTTCGAATCTTACCACCCGTG	4 bp AS	213322	Bacteroidota	Bacteroidia	Flavobacteriales	NORP312	NORP312	NORP312 sp905480125	>>>>	.......	no	no	G/A
GCA_905480145.1	CAJQPA010000023.1.trna4	Trp	CCA	73	34	36	ACGGGTGTAGCTCAGTTGGTAGAGTACTGGTCTCCAAAACCATTGGtCGTGGGTTCGAATCCTACCGCCCGTG	4 bp AS	213322	Bacteroidota	Bacteroidia	Flavobacteriales	Crocinitomicaceae	UBA4466	UBA4466 sp905480145	>>>>	.......	no	no	C/T
GCA_905373295.1	CAJPSJ010000091.1.trna1	Trp	CCA	76	34	36	AGGGCAATAGCTCCAACGGTAGAGCGCCGGATTCCAAATCCGATGGtTGGGGGTTCGAATCCCTCTTGCCCTGCCA	4 bp AS	218934	Campylobacterota	Campylobacteria	Campylobacterales	Campylobacteraceae	Campylobacter_B	Campylobacter_B sp905373295	>>>>	.......	no	no	C/A
GCA_905373215.1	CAJPRT010000021.1.trna5	Trp	CCA	76	34	36	AGGGCAATAGCTCCAACGGTAGAGCGCCGGATTCCAAATCCGATGGtTGGGGGTTCGAATCCCTCTTGCCCTGCCA	4 bp AS	218934	Campylobacterota	Campylobacteria	Campylobacterales	Campylobacteraceae	Campylobacter_B	Campylobacter_B sp905373215	>>>>	.......	no	no	C/A
GCA_905372745.1	CAJPQR010000013.1.trna5	Trp	CCA	76	34	36	AGGGCAATAGCTCCAACGGTAGAGCGCTGGATTCCAAATCCAATGGtTGGGGGTTCGAATCCCTCTTGCCCTGCCA	4 bp AS	218934	Campylobacterota	Campylobacteria	Campylobacterales	Campylobacteraceae	Campylobacter_A	Campylobacter_A sp905372745	>>>>	.......	no	no	C/A
GCA_905235755.1	CAJONA010000067.1.trna2	Trp	CCA	76	34	36	AGGGGTATAGCTCAGCTGGTAGAGTACCGGTCTCCAAAACCGTGGGtCGTGAGTTCGAATCTTTCTGCCCCTGCCA	4 bp AS	244328	Bacillota_A	Clostridia	Oscillospirales	CAG-272	RGIG6816	RGIG6816 sp905235755	>>>>	.......	no	no	C/T
GCA_905210485.1	CAJLXA010000001.1.trna4	Trp	CCA	76	34	36	AGGGGTATAGCTCAGCTGGTAGAGTACTGGTCTCCAAAACCAAGGGtCGTGGGTTCGAATCCTTCTGCCCCTGCCA	4 bp AS	172733	Bacillota_A	Clostridia	Oscillospirales	CAG-272	UBA1740	UBA1740 sp905210485	>>>>	.......	no	no	C/A
GCA_905200905.1	CAJKMA010000019.1.trna1	Trp	CCA	71	33	35	AGGGGATTAGTTCAATGGTAGAGCACCGGTCTCCAAAACCGTCGaTGGGGGTTCGAGTCCCTCATCCCCTG	4 bp AS	344338	Bacillota_A	Clostridia	Lachnospirales	Lachnospiraceae	Blautia	Blautia sp900753905	>>>>	.......	no	no	C/T
GCA_905200645.1	CAJKLD010000009.1.trna3	Trp	CCA	74	33	35	AGGGGTATAGTTCAATGGTAGAGCACCGGTCTCCAAAACCGTCGaTCTGGGTTCGAGTCCTAGTACCCCTGCCA	4 bp AS	512296	Bacillota_C	Negativicutes	Acidaminococcales	Acidaminococcaceae	Phascolarctobacterium_A	Phascolarctobacterium_A sp905200645	>>>>	.......	no	no	C/T
GCA_905187695.1	CAJJIY010000009.1.trna1	Trp	CCA	76	34	36	AGGGGTATAGCTCAGCTGGTAGAGTACTGGTCTCCAAAACCAAGGGtCGTGGGTTCAAATCCTTCTGCCCCTGCCA	4 bp AS	172733	Bacillota_A	Clostridia	Oscillospirales	CAG-272	Firm-07	Firm-07 sp905187695	>>>>	.......	no	no	C/A
GCA_905182895.1	CAJJDD010000005.1.trna5	Trp	CCA	73	34	36	ACGGGCGTAGCTCAGCTGGTAGAGCAGTGGTCTCCAAAACCAAAGGtCGCGAGTTCGATTCTTGCCGCCCGTG	4 bp AS	1951016	Bacteroidota	Bacteroidia	Flavobacteriales	UA16	ASP10-05a	ASP10-05a sp905182895	>>>>	.......	no	no	G/A
GCA_905182335.1	CAJJBE010000005.1.trna4	Trp	CCA	73	34	36	ACGGGTGTAGCTCAGTTGGTAGAGTACTGGTCTCCAAAACCATTGGtCGTGGGTTCGAACCCTACCGCCCGTG	4 bp AS	1951016	Bacteroidota	Bacteroidia	Flavobacteriales	Crocinitomicaceae	UBA4466	UBA4466 sp905182335	>>>>	.......	no	no	C/T
GCA_905181955.1	CAJJAC010000011.1.trna3	Trp	CCA	76	34	36	AGGCCAGTAGCTCAATTGGTAGAGCGGCGGTCTCCAAAACCGGAGGtTGGGGGTTCGAGACCCTCCTGGCCTGCCA	4 bp AS	1123867	Pseudomonadota	Gammaproteobacteria	SAR86	D2472	MED-G78	MED-G78 sp905181955	>>>>	.......	no	no	G/G
GCA_905181645.1	CAJIYN010000001.1.trna4	Trp	CCA	76	34	36	AGGCCAGTAGCTCAATTGGTAGAGCGGCGGTCTCCAAAACCGGAGGtTGGGGGTTCGAGACCCTCCTGGCCTGCCA	4 bp AS	648174	Pseudomonadota	Gammaproteobacteria	SAR86	D2472	MED-G78	MED-G78 sp905181645	>>>>	.......	no	no	G/G
GCA_904501985.1	CAJGCT010000008.1.trna1	Trp	CCA	76	34	36	AGGGGTATAGCTCAGTTGGTAGAGTACTGGTCTCCAAAACCATGGGtCGTGGGTTCGAGTCCTTCTGCCCCTGCCA	4 bp AS	244328	Bacillota_A	Clostridia	Oscillospirales	CAG-272	Flemingibacterium	Flemingibacterium sp904501985	>>>>	.......	no	no	C/T
GCA_903960135.1	CAJBZP010000142.1.trna3	Trp	CCA	73	34	36	AGGGTCGTAGCTCAATTGGTAGAGCACCGGTCTCCAACACCGACGGtTGGGGGTTCAAGTCCCTCCGGCCCTG	4 bp AS	152507	Actinomycetota	Actinomycetia	Nanopelagicales	S36-B12	GCA-2737125	GCA-2737125 sp903960135	>>>>	.......	no	no	C/A
GCA_903951825.1	CAJBDJ010000015.1.trna1	Trp	CCA	76	34	36	AGGGGTGTAGCTCAATTGGTAGAGCGCCGGTTTCCAAAACCGAAGGtCGGGGGTTCGATTCCCTCCGCCCCTGCCA	4 bp AS	153809	Pseudomonadota	Gammaproteobacteria	Burkholderiales	Rhodocyclaceae	Azonexus	Azonexus sp903951825	>>>>	.......	no	no	C/A
GCA_903927345.1	CAIYMO010000042.1.trna4	Trp	CCA	76	34	36	AGGGGTATAGCTCAGTTGGTAGAGCGTCGGTCTCCAAAACCGTAGGtCGCGGGTTCAAGTCCTGTTGCCCCTGCCA	4 bp AS	157466	Armatimonadota	Fimbriimonadia	Fimbriimonadales	Fimbriimonadaceae	Fimbriimonas	Fimbriimonas sp903927345	>>>>	.......	no	no	T/T
GCA_903893795.1	CAITNO010000080.1.trna1	Trp	CCA	76	34	36	AGGGGTGTAGCACAATGGCtAGTGCAGCGGCCTCCAAAGCCGAAGGtTGGGGGTTCGAATCCCTCCACCCCTGCCA	4 bp AS	2030809	Hydrogenedentota	Hydrogenedentia	Hydrogenedentiales	CAITNO01	CAITNO01	CAITNO01 sp903893795	>>>>	.......	no	no	G/A
GCA_903873255.1	CAIQNR010000023.1.trna5	Trp	CCA	76	34	36	AGGCCAGTAGCTCTAACGGTAGAGCGGCAGACTCCAAATCTGATGGtTGGGGGTTCGAATCCCTCCTGGCCTGCCA	4 bp AS	77133	Dependentiae	Babeliae	Babeliales	CAIQNR01	CAIQNR01	CAIQNR01 sp903873255	>>>>	.......	no	no	G/A
GCA_903861305.1	CAIOTT010000022.1.trna2	Trp	CCA	74	35	37	AGGCCAGTAGCTCtAACTGGTAGAGCGACGGTCTCCAAAACCGCAGGtTGCAGGTTCGAATCCTGCCTGGCCTG	4 bp AS	2035772	Omnitrophota	Koll11	Zapsychrales	Fredricksoniimonadaceae	Fredricksoniimonas	Fredricksoniimonas sp903861305	>>>>	.......	no	no	A/C
GCA_903837785.1	CAILVY010000097.1.trna1	Trp	CCA	76	34	36	AGGCCTGTAGCACAATGGCtAGTGCAGCGGCCTCCAAAGCCGAAGGtTGGGGGTTCGAGTCCCTCCAGGCCTGCCA	4 bp AS	2030809	Hydrogenedentota	Hydrogenedentia	Hydrogenedentiales	CAILVY01	CAILVY01	CAILVY01 sp903837785	>>>>	.......	no	no	G/A
GCA_902795355.1	CADBKZ010000019.1.trna1	Trp	CCA	76	34	36	AGGGGTATAGCTCAGCTGGTAGAGTACCGGTCTCCAAAACCGTGGGtCGCGGGTTCGAATCCTCCTGCCCCTGCCA	4 bp AS	165186	Bacillota_A	Clostridia	Oscillospirales	CAG-272	UMGS1865	UMGS1865 sp902795355	>>>>	.......	no	no	C/T
GCA_902777015.1	CACYSA010000006.1.trna5	Trp	CCA	74	33	35	AGGGGTGTAGCACAATGGCAGTGCAACGGTCTCCAAAACCGCTGaTGCGAGTTCGATTCTTGTCACCCCTGCCA	4 bp AS	331630	Bacillota	Bacilli	RFN20	CAG-826	RUG14515	RUG14515 sp902777015	>>>>	.......	no	no	A/C
GCA_902772715.1	CACYBT010000121.1.trna1	Trp	CCA	76	34	36	AGGGGCATAGTTCTAATGGTAGAGCAGCGGTTTCCAAAACCGACGGtTGTGAGTTCGAGTCTTACTGCCCCTGCCA	4 bp AS	540749	Pseudomonadota	Gammaproteobacteria	Enterobacterales_A	Succinivibrionaceae	Succinivibrio	Succinivibrio sp902772715	>>>>	.......	no	no	G/A
GCA_902763555.1	CACWSI010000026.1.trna1	Trp	CCA	74	33	35	AGGGGTGTAGCACAATGGCAGTGCAACGGTCTCCAAAACCGCTGaTGCGAGTTCGATTCTTGTCACCCCTGCCA	4 bp AS	331630	Bacillota	Bacilli	RFN20	CAG-826	RUG14515	RUG14515 sp902763555	>>>>	.......	no	no	A/C
GCA_902618175.1	CACMZN010000011.1.trna3	Trp	CCA	76	34	36	GGGAGAATAGCTCAACTGGTAGAGCACCGGTCTCCAAAACCGTAGGcTGGGGGTTCGAGTCCCTCTTCTCCCGCCA	4 bp AS	156588	Verrucomicrobiota	Verrucomicrobiae	Opitutales	MB11C04	MB11C04	MB11C04 sp902618175	>>>>	.......	no	no	C/T
GCA_902615835.1	CACMQL010000006.1.trna3	Trp	CCA	76	34	36	GGGAGAATAGCTCAATTGGTAGAGCACCGGTCTCCAAAACCGTAGGcTGGGGGTTCGAGTCCCTCTTCTCCCGCCA	4 bp AS	156588	Verrucomicrobiota	Verrucomicrobiae	Opitutales	MB11C04	MB11C04	MB11C04 sp902615835	>>>>	.......	no	no	C/T
GCA_902609415.1	CACLRR010000009.1.trna2	Trp	CCA	74	35	37	GGGAGTGTAGCTCAGCTGGCtAGAGCGTCGGTCTCCAAAACCGTAGGtCGGGGGTTCGAGTCCCTCCACTCTCG	4 bp AS	305355	Chlamydiota	Chlamydiia	2-12-FULL-49-11	CACLRR01	CACLRR01	CACLRR01 sp902609415	>>>>	.......	no	no	T/T
GCA_902569115.1	CACFTI010000048.1.trna3	Trp	CCA	76	34	36	GGGAGAATAGCTCAATTGGTAGAGCACCGGTCTCCAAAACCGTAGGcTGGGGGTTCGAGTCCCTCTTCTCCCGCCA	4 bp AS	156588	Verrucomicrobiota	Verrucomicrobiae	Opitutales	MB11C04	MB11C04	MB11C04 sp902569115	>>>>	.......	no	no	C/T
GCA_902558105.1	CACECR010000004.1.trna1	Trp	CCA	77	35	37	AGGTCTGTAGCTCtAATTGGTAGAGCGCCGGTCTCCAAAACCGAAGGtTGTCGGTTCGAATCCGACCAGGCCTGCCA	4 bp AS	447829	Margulisbacteria	Marinamargulisbacteria	UBA817	CACECR01	CACECR01	CACECR01 sp902558105	>>>>	.......	no	no	C/A
GCA_902557645.1	CACEAP010000003.1.trna3	Trp	CCA	76	34	36	AGGCCAGTAGCTCAATTGGTAGAGCGGCGGTCTCCAAAACCGGAGGtTGGGGGTTCGAGACCCTCCTGGCCTGCCA	4 bp AS	648174	Pseudomonadota	Gammaproteobacteria	SAR86	D2472	MED-G78	MED-G78 sp902558645	>>>>	.......	no	no	G/G
GCA_902514105.1	CABXPU010000002.1.trna4	Trp	CCA	76	34	36	AGGCCAGTAGCTCAATTGGTAGAGCGGCGGTCTCCAAAACCGGAGGtTGGGGGTTCGAGACCCTCCTGGCCTGCCA	4 bp AS	648174	Pseudomonadota	Gammaproteobacteria	SAR86	D2472	MED-G78	MED-G78 sp902514105	>>>>	.......	no	no	G/G
GCA_902509965.1	CABWZP010000018.1.trna3	Trp	CCA	76	34	36	AGGCCAGTAGCTCAATTGGTAGAGCGGCGGTCTCCAAAACCGGAGGtTGGGGGTTCGAGACCCTCCTGGCCTGCCA	4 bp AS	648174	Pseudomonadota	Gammaproteobacteria	SAR86	D2472	MED-G78	MED-G78 sp902509965	>>>>	.......	no	no	G/G
GCA_902387145.1	CABMKY010000001.1.trna8	Trp	CCA	76	34	36	AGGGCAATAGCTCCAACGGTAGAGCGCTGGATTCCAAATCCAATGGtTGGGGGTTCGAATCCCTCTTGCCCTGCCA	4 bp AS	2268179	Campylobacterota	Campylobacteria	Campylobacterales	Campylobacteraceae	Campylobacter_A	Campylobacter_A sp902387145	>>>>	.......	no	no	C/A
GCA_902363515.1	CABJAN010000020.1.trna1	Trp	CCA	71	33	35	AGGGGATTAGTTCAATGGTAGAGCACCGGTCTCCAAAACCGTCGaTGGGGGTTCGAGTCCCTCATCCCCTG	4 bp AS	1879010	Bacillota_A	Clostridia	Lachnospirales	Lachnospiraceae	Blautia	Blautia sp000432195	>>>>	.......	no	no	C/T
GCA_902363255.1	CABIZO010000022.1.trna15	Trp	CCA	76	34	36	AGGGGTGTAGCTCAGTTGGTAGAGCGTCGGTCTCCAAAACCGTGCGcCGGGGGTTCGAGTCCCTCCACCCCTGCCA	4 bp AS	1904861	Bacillota_A	Clostridia	Peptostreptococcales	Peptostreptococcaceae	Terrisporobacter	Terrisporobacter sp902363255	>>>>	.......	no	no	T/T
GCA_902362365.1	CABIVQ010000104.1.trna17	Trp	CCA	76	34	36	AGGGGTGTAGCTCAGTTGGTAGAGCGTCGGTCTCCAAAACCGTGCGcCGGGGGTTCGAGTCCCTCCACCCCTGCCA	4 bp AS	1898204	Bacillota_A	Clostridia	Peptostreptococcales	Peptostreptococcaceae	GCA-900066495	GCA-900066495 sp902362365	>>>>	.......	no	no	T/T
GCA_900772495.1	CAAHEJ010000093.1.trna3	Trp	CCA	76	34	36	AGGGCAATAGCTCCAATGGTAGAGCGCCGGATTCCAAATCCGATGGtTGGGGGTTCGAGTCCCTCTTGCCCTGCCA	4 bp AS	218934	Campylobacterota	Campylobacteria	Campylobacterales	Campylobacteraceae	Campylobacter_D	Campylobacter_D sp900772495	>>>>	.......	no	no	C/A
GCA_900770535.1	CAAHDV010000159.1.trna1	Trp	CCA	71	33	35	AGGGGATTAGTTCAATGGTAGAGCACCGGTCTCCAAAACCGTCGaTGGGGGTTCGAGCCCCTCATCCCCTG	4 bp AS	1898203	Bacillota_A	Clostridia	Lachnospirales	Lachnospiraceae	Ventrimonas	Ventrimonas sp900770535	>>>>	.......	no	no	C/T
GCA_900770605.1	CAAGKS010000052.1.trna1	Trp	CCA	73	34	36	AGGGGTATAGCTCAGTTGGTAGAGTACCGGTCTCCAAAACCGTGGGtCGTGGGTTCGAGCCCTTCTGCCCCTG	4 bp AS	2044939	Bacillota_A	Clostridia	Oscillospirales	CAG-272	HGM12713	HGM12713 sp900770605	>>>>	.......	no	no	C/T
GCA_900768535.1	CAAGDE010000199.1.trna1	Trp	CCA	76	34	36	AGGGGTATAGCTCAGCTGGTAGAGTACCGGTCTCCAAAACCGTGGGtCGCGGGTTCGAATCCTCCTGCCCCTGCCA	4 bp AS	2044939	Bacillota_A	Clostridia	Oscillospirales	CAG-272	UMGS1865	UMGS1865 sp900768535	>>>>	.......	no	no	C/T
GCA_900767415.1	CAAFYZ010000022.1.trna1	Trp	CCA	76	34	36	AGGGGTATAGCTCAGCTGGTAGAGTACTGGTCTCCAAAACCATGGGtCGTGGGTTCGAATCCTTCTGCCCCTGCCA	4 bp AS	2044939	Bacillota_A	Clostridia	Oscillospirales	CAG-272	UBA1740	UBA1740 sp900767415	>>>>	.......	no	no	C/T
GCA_900765525.1	CAAFRY010000252.1.trna1	Trp	CCA	71	33	35	AGGGGATTAGTTCAATGGTAGAGCACCGGTCTCCAAAACCGTCGaTGGGGGTTCGAATCCCTCATCCCCTG	4 bp AS	765821	Bacillota_A	Clostridia	Lachnospirales	Lachnospiraceae	Blautia	Blautia pullicola	>>>>	.......	no	no	C/T
GCA_900757795.1	CAAEPE010000050.1.trna4	Trp	CCA	74	33	35	AGGGGTATAGTTCAATGGTAGAGCACCGGTCTCCAAAACCGTCGaTCTGGGTTCGAGTCCTAGTACCCCTGCCA	4 bp AS	512296	Bacillota_C	Negativicutes	Acidaminococcales	Acidaminococcaceae	Phascolarctobacterium_A	Phascolarctobacterium_A sp900757795	>>>>	.......	no	no	C/T
GCA_900753405.1	CAADYZ010000010.1.trna5	Trp	CCA	76	34	36	AGGGCGATAGCTCCAATGGTAGAGCGCCGGATTCCAAATCCGATGGtTGGGGGTTCGAGTCCCTCTCGCCCTGCCA	4 bp AS	2268179	Campylobacterota	Campylobacteria	Campylobacterales	Campylobacteraceae	Campylobacter	Campylobacter sp900753405	>>>>	.......	no	no	C/A
GCA_002897855.1	BDTO01000021.1.trna1	Trp	CCA	76	34	36	AGGCCAGTAGCTCTAACGGCAGAGCGCCGGACTCCAAATCCGAGGGtTGGGGGTTCAAATCCCTCCTGGCCTGCCA	4 bp AS	2005728	Nitrospirota	Thermodesulfovibrionia	Thermodesulfovibrionales	BMS3Bbin05	BMS3Bbin05	BMS3Bbin05 sp002897855	>>>>	.......	no	no	C/A
GCA_002923195.1	BDTH01000100.1.trna1	Trp	CCA	76	34	36	GCCGGCGTAGCTCAGTGGCtAGAGCGACGGTCTCCAAAACCGATGGtCGCGGGTTCGAATCCTGTCGTCGGTGCCA	4 bp AS	2005723	Patescibacteria	Paceibacteria	Moranbacterales	2-12-FULL-40-10	BMS3ABIN15	BMS3ABIN15 sp002923195	>>>>	.......	no	no	A/A
GCA_003573975.1	AP018533.1.trna37	Trp	CCA	77	34	36	ACGGGCGaaTGTCCCAAGGTGGCGACACGGTCTCCAAAACCGCGTGtGGTGGGTTCGATTCCCAAcCGTCCGTGCCA	4 bp AS	2109688	Bacillota_A	Clostridia	Oscillospirales	Oscillospiraceae	Lawsonibacter	Lawsonibacter sp900066825	>>>>	.......	no	no	A/C
GCF_001424875.1	NZ_LMCT01000004.1.trna3	Trp	CCA	75	35	37	GCCCGGGcgTAGCGCAGAGGCaGGCGCGTGGTCTCCAAAACCAACTCaCGCCGGTTCGAATCCGGCcCCCGGGCA	4 bp AS	1736424	Actinomycetota	Actinomycetia	Streptomycetales	Streptomycetaceae	Kitasatospora	Kitasatospora sp001424875	>>>>	.......	no	no	G/A
GCF_001896135.2	NZ_MPOH02000005.1.trna3	Trp	CCA	75	35	37	GCGGGGccGTAGCGCAGAGGCaGGCGCATGGTCTCCAAAACCAGAACaCGCTGGTTCGAATCCAGCCgCCCCGCC	4 bp AS	114686	Actinomycetota	Actinomycetia	Streptomycetales	Streptomycetaceae	Streptomyces	Streptomyces phaeoluteigriseus	>>>>	.......	no	no	A/G
GCF_003236315.1	NZ_POTY01000104.1.trna1	Trp	CCA	73	34	36	AGGGGTGTGGCGCAACTGGTAGCGCGGCGGCCTCCAAAGCCGGCGGtTGCAGGTTCGAGCCCTGTCGCCCCTG	4 bp AS	1655439	Actinomycetota	Actinomycetia	Mycobacteriales	Micromonosporaceae	Micromonospora	Micromonospora craterilacus	>>>>	.......	no	no	G/G
GCF_004912275.1	NZ_STGY01000029.1.trna2	Trp	CCA	73	34	36	AGGGGTGTGGCGCAATTGGCAGCGCAGCGGCCTCCAAAGCCGAAGGtTGCAGGTTCGATTCCTGTCACCCCTG	4 bp AS	2570927	Actinomycetota	Actinomycetia	Mycobacteriales	Micromonosporaceae	Glycomyces	Glycomyces buryatensis	>>>>	.......	no	no	G/A
GCF_010731115.1	NZ_AP022616.1.trna17	Trp	CCA	76	34	36	GCGGATGTGGCTCAATCGGTAGGGCATCGGTCTCCAAAGCCGCAGGtTGCAGGTTCGAGTCCTGCCATCCGCGCCA	4 bp AS	319706	Actinomycetota	Actinomycetia	Mycobacteriales	Mycobacteriaceae	Mycobacterium	Mycobacterium phocaicum	>>>>	.......	no	no	T/C
GCF_900101745.1	NZ_FNAD01000015.1.trna2	Trp	CCA	73	34	36	AGGGGTGTGGCGCAATTGGCAGCGCAGCGGCCTCCAAAGCCGAAGGtTGCAGGTTCGATTCCTGTCACCCCTG	4 bp AS	58114	Actinomycetota	Actinomycetia	Mycobacteriales	Micromonosporaceae	Glycomyces	Glycomyces harbinensis	>>>>	.......	no	no	G/A
GCF_014202505.1	NZ_JACHGW010000008.1.trna4	Trp	CCA	72	33	35	AGGGGTGTGGCGCAATGGTAGCGCAGTGGACTCCAAATCCAAAGGtTGCAGGTTCGAGTCCTGTCACCCCTG	4 bp AS	685828	Armatimonadota	Armatimonadia	Armatimonadales	Armatimonadaceae	Armatimonas	Armatimonas rosea	>>>>	.......	no	no	G/A
GCA_021768625.1	JAETUM010000017.1.trna2	Trp	CCA	74	33	35	AGGGGCGTGGTTCAATGGTAGAGCATCGGTCTCCAAAACCGTTGaTGCGGGTTCGATTCCTGCCGCCCCTGCCA	4 bp AS	2786950	Bacillota	Bacilli	Erysipelotrichales	Coprobacillaceae	MGBC163490	MGBC163490 sp021768625	>>>>	.......	no	no	T/T
GCA_024399475.1	CP101620.1.trna14	Trp	CCA	73	33	35	AGGGGCGTGGTTCAATGGTAGAGCATCGGTCTCCAAAACCGTGGaCGCGGTTCGATTCCTGCCGCCCCTGCCA	4 bp AS	2944914	Bacillota	Bacilli	Erysipelotrichales	Coprobacillaceae	Massilimicrobiota	Massilimicrobiota sp024399475	>>>>	.......	no	no	T/T
GCA_900538465.1	UPXV01000021.1.trna2	Trp	CCA	74	33	35	AGGGGTGTGGTTCAATGGTAGAGCATCGGTCTCCAAAACCGTGGaCGCGGGTTCGATTCCTGCCACCCCTGCCA	4 bp AS	331630	Bacillota	Bacilli	Erysipelotrichales	Coprobacillaceae	Longibaculum	Longibaculum sp900538465	>>>>	.......	no	no	T/T
GCA_910586805.1	CAJUJC010000017.1.trna1	Trp	CCA	74	33	35	AGGGGCGTGGTTCAATGGTAGAGCATCGGTCTCCAAAACCGTGGaCGCGGGTTCGATTCCTGCCGCCCCTGCCA	4 bp AS	655306	Bacillota	Bacilli	Erysipelotrichales	Coprobacillaceae	MGBC140090	MGBC140090 sp910586805	>>>>	.......	no	no	T/T
GCA_910588075.1	CAJUOS010000023.1.trna2	Trp	CCA	74	33	35	AGGGGCGTGGTTCAATGGTAGAGCATCGGTCTCCAAAACCGTTGaTGCGGGTTCGATTCCTGCCGCCCCTGCCA	4 bp AS	331630	Bacillota	Bacilli	Erysipelotrichales	Coprobacillaceae	MGBC163490	MGBC163490 sp910588075	>>>>	.......	no	no	T/T
GCA_944325245.1	CALUZM010000075.1.trna2	Trp	CCA	74	33	35	AGGGGCGTGGTTCAATGGTAGAGCATCGGTCTCCAAAACCGTGGaCGCGGGTTCGATTCCTGCCGCCCCTGCCA	4 bp AS	1924113	Bacillota	Bacilli	Erysipelotrichales	Coprobacillaceae	Massilimicrobiota	Massilimicrobiota sp944325245	>>>>	.......	no	no	T/T
GCA_944326805.1	CALVFK010000220.1.trna2	Trp	CCA	74	33	35	AGGGGTGTGGTTCAATGGTAGAGCATCGGTCTCCAAAACCGTGGaCGCGGGTTCGATTCCTGCCACCCCTGCCA	4 bp AS	1924113	Bacillota	Bacilli	Erysipelotrichales	Coprobacillaceae	Massilimicrobiota	Massilimicrobiota sp944326805	>>>>	.......	no	no	T/T
GCF_000455285.1	NZ_HG005288.1.trna2	Trp	CCA	74	33	35	AGGGGCGTGGTTCAATGGTAGAGCATCGGTCTCCAAAACCGTGGaCGCGGGTTCGATTCCTGCCGCCCCTGCCA	4 bp AS	1211844	Bacillota	Bacilli	Erysipelotrichales	Coprobacillaceae	Stoquefichus	Stoquefichus massiliensis	>>>>	.......	no	no	T/T
GCF_000702065.1	NZ_JNKN01000016.1.trna1	Trp	CCA	74	33	35	AGGGGCTTGGTTCAATGGTAGAGCATCGGTCTCCAAAACCGTTGaTGCGGGTTCGATTCCTGCAGCCCCTGCCA	4 bp AS	1410657	Bacillota	Bacilli	Erysipelotrichales	Coprobacillaceae	Kandleria	Kandleria vitulina	>>>>	.......	no	no	T/T
GCF_000702165.1	NZ_JNKU01000023.1.trna1	Trp	CCA	74	33	35	AGGGGCTTGGTTCAATGGTAGAGCATCGGTCTCCAAAACCGTTGaTGCGGGTTCGATTCCTGCAGCCCCTGCCA	4 bp AS	1410674	Bacillota	Bacilli	Erysipelotrichales	Coprobacillaceae	Sharpea	Sharpea azabuensis	>>>>	.......	no	no	T/T
GCF_001244545.1	NZ_LN852696.1.trna10	Trp	CCA	74	33	35	AGGGGCGTGGTTCAATGGTAGAGCATCGGTCTCCAAAACCGTGGaCGCGGGTTCGATTCCTGCCGCCCCTGCCA	4 bp AS	1658109	Bacillota	Bacilli	Erysipelotrichales	Coprobacillaceae	Stoquefichus	Stoquefichus sp001244545	>>>>	.......	no	no	T/T
GCF_002160815.1	NZ_NFLH01000006.1.trna8	Trp	CCA	74	33	35	AGGGGCGTGGTTCAATGGTAGAGCATCGGTCTCCAAAACCGTGGaCGCGGGTTCGATTCCTGCCGCCCCTGCCA	4 bp AS	1965557	Bacillota	Bacilli	Erysipelotrichales	Coprobacillaceae	Massilimicrobiota	Massilimicrobiota merdigallinarum	>>>>	.......	no	no	T/T
GCF_002160865.1	NZ_NFLJ01000020.1.trna2	Trp	CCA	74	33	35	AGGGGTGTGGTTCAATGGTAGAGCATCGGTCTCCAAAACCGTGGaCGCGGGTTCGATTCCTGCCACCCCTGCCA	4 bp AS	1776392	Bacillota	Bacilli	Erysipelotrichales	Coprobacillaceae	Massilimicrobiota	Massilimicrobiota sp002160865	>>>>	.......	no	no	T/T
GCF_004343035.1	NZ_SMCQ01000002.1.trna2	Trp	CCA	74	33	35	AGGGGCGTGGTTCAATGGTAGAGCATCGGTCTCCAAAACCGTGGaCGCGGGTTCGATTCCTGCCGCCCCTGCCA	4 bp AS	1796628	Bacillota	Bacilli	Erysipelotrichales	Coprobacillaceae	Longibaculum	Longibaculum muris	>>>>	.......	no	no	T/T
GCF_009695655.1	NZ_VUNM01000004.1.trna1	Trp	CCA	74	33	35	AGGGGCTTGGTTCAATGGTAGAGCATCGGTCTCCAAAACCGTTGaTGCGGGTTCGATTCCTGCAGCCCCTGCCA	4 bp AS	2652286	Bacillota	Bacilli	Erysipelotrichales	Coprobacillaceae	Sharpea	Sharpea porci	>>>>	.......	no	no	T/T
GCF_009767585.1	NZ_WSNW01000001.1.trna36	Trp	CCA	74	33	35	AGGGGTGTGGTTCAATGGTAGAGCATCGGTCTCCAAAACCGTGGaCGCGGGTTCGATTCCTGCCACCCCTGCCA	4 bp AS	100884	Bacillota	Bacilli	Erysipelotrichales	Coprobacillaceae	Coprobacillus	Coprobacillus cateniformis	>>>>	.......	no	no	T/T
GCA_017628935.1	JAGBYC010000244.1.trna1	Trp	CCA	75	33	35	AGGGGAATGGCTCAATGGTAGAGTTACGGTCTCCAAAACCGCAGGtTGGGGGTTCGAGTCCCTCTTCCCCTGCCA	4 bp AS	2044939	Bacillota_A	Clostridia	Christensenellales	Borkfalkiaceae	HGM11412	HGM11412 sp017628935	>>>>	.......	no	no	A/C
GCA_018714625.1	DVNE01000009.1.trna1	Trp	CCA	75	33	35	AGGGGAGTGGCTCAACGGTAGAGTAATGGTCTCCAAAACCACTGGtTGCGTGTTCGAATCGCGTCTCCCCTGCCA	4 bp AS	2840747	Bacillota_A	Clostridia	Christensenellales	Borkfalkiaceae	Coproplasma	Coproplasma excrementigallinarum	>>>>	.......	no	no	A/C
GCA_021199295.1	JAJQII010000043.1.trna1	Trp	CCA	75	33	35	AGGGGAGTGGCTCAACGGTAGAGTAATGGTCTCCAAAACCACTGGtTGCGTGTTCGAATCGCGTCTCCCCTGCCA	4 bp AS	2044939	Bacillota_A	Clostridia	Christensenellales	Borkfalkiaceae	Coproplasma	Coproplasma sp021199295	>>>>	.......	no	no	A/C
GCA_021202395.1	JAJQDC010000020.1.trna1	Trp	CCA	75	33	35	AGGGGAGTGGCTCAACGGTAGAGTAATGGTCTCCAAAACCACTGGtTGCGTGTTCGAATCGCGTCTCCCCTGCCA	4 bp AS	2044939	Bacillota_A	Clostridia	Christensenellales	Borkfalkiaceae	Coproplasma	Coproplasma sp021202395	>>>>	.......	no	no	A/C
GCA_934169775.1	CAKPOI010000015.1.trna1	Trp	CCA	75	34	36	AGGGGTATAGTGTCAATGGTAGCACATCGGTCTCCAAAACCGCCTGTGAGGGTTCGAATCCTTCTACCCCTGCCA	4 bp AS	244328	Bacillota_A	Clostridia	TANB77	CAG-508	CAG-269	CAG-269 sp934169775	>>>>	.......	no	no	T/C
GCA_022766385.1	JALEPJ010000030.1.trna5	Trp	CCA	74	33	35	AGGGGAATAGAACAAGGGTAGTTCATCGGTCTCCAAAACCGCTGaTGTGGGTTCGAATCCTGCTTCCCCTGCCA	4 bp AS	2049048	Bacteroidota	Bacteroidia	Bacteroidales	UBA932	Cryptobacteroides	Cryptobacteroides sp018384035	>>>>	.......	no	no	T/C
GCA_023300835.1	JALZVB010000275.1.trna1	Trp	CCA	73	34	36	AGGGGAATGGCTCAATTGGTAGAGCAGTGGTCTCCAAAACCGAAGGtTGCAGGTTCGAGTCCTGTTTCCCCTG	4 bp AS	2202734	Bacteroidota	Bacteroidia	Chitinophagales	Saprospiraceae	RFSX01	RFSX01 sp023300835	>>>>	.......	no	no	G/A
GCA_024398125.1	JAKSJO010000031.1.trna5	Trp	CCA	74	33	35	AGGGGAATAGAACAAGGGTAGTTCATCGGTCTCCAAAACCGCGGaTGTGGGTTCGAATCCTGCTTCCCCTGCCA	4 bp AS	2030927	Bacteroidota	Bacteroidia	Bacteroidales	UBA932	Cryptobacteroides	Cryptobacteroides sp024398125	>>>>	.......	no	no	T/C
GCA_024402135.1	JAKSJN010000018.1.trna1	Trp	CCA	74	33	35	AGGGGAATAGAACAAGGGTAGTTCATCGGTCTCCAAAACCGCGGaTGTGGGTTCGAATCCTGCTTCCCCTGCCA	4 bp AS	2030927	Bacteroidota	Bacteroidia	Bacteroidales	UBA932	Cryptobacteroides	Cryptobacteroides sp024402135	>>>>	.......	no	no	T/C
GCA_905181875.1	CAJIZH010000003.1.trna22	Trp	CCA	73	34	36	ACGGGTGTGGCTCAGCTGGTAGAGCAGTGGTCTCCAAAACCAAAGGtCGTAGGTTCGATCCCTACCACCCGTG	4 bp AS	1951056	Bacteroidota	Bacteroidia	Flavobacteriales	Salibacteraceae	UBA6770	UBA6770 sp905181875	>>>>	.......	no	no	G/A
GCA_913020435.1	CAJVZZ010000031.1.trna1	Trp	CCA	73	34	36	ACGGGTGTGGCTCAGCTGGTAGAGCAGTGGTCTCCAAAACCAAAGGtCGTAGGTTCGATCCCTACCACCCGTG	4 bp AS	213322	Bacteroidota	Bacteroidia	Flavobacteriales	Salibacteraceae	UBA6770	UBA6770 sp002453255	>>>>	.......	no	no	G/A
GCF_000143965.1	NC_014365.1.trna25	Trp	CCA	77	35	37	AGGCCTGTGGCTCAATTGGCtAGAGCGCCGGACTCCAAATCCGAAGGcTGGGGGTTCGAGTCCCTCCAGGCCTGCCA	4 bp AS	644282	Desulfobacterota	Desulfarculia	Desulfarculales	Desulfarculaceae	Desulfarculus	Desulfarculus baarsii	>>>>	.......	no	no	C/A
GCA_012965445.1	DTSJ01000298.1.trna5	Trp	CCA	76	34	36	ACACCTGTGGCTCAACTGGTAGAGCAGCGGCCTCCAAAGCCGAAGGtTGGGGGTTCAAATCCCTCCAGGTGTGCCA	4 bp AS	2030809	Hydrogenedentota	Hydrogenedentia	Hydrogenedentiales	GCA-2746185	DTSJ01	DTSJ01 sp012965445	>>>>	.......	no	no	G/A
GCA_021785915.1	JAJYEF010000009.1.trna4	Trp	CCA	73	34	36	TGAGcCGTTAGCTCAAAGGAAGAGCGGTTTCTTCCAAAGAAAACGaTCAGGGTCCAATTCCCTGACGaCTCAA	4 bp AS	1869227	Patescibacteria	Microgenomatia	Levybacterales	UBA12049	JACRFQ01	JACRFQ01 sp021785915	>>>>	.......	no	no	G/A
GCA_003450915.1	DMEM01000037.1.trna1	Trp	CCA	76	34	36	AGGGGTGTGGCTCAATTGGTAGAGCAGTGGTCTCCAAAACCAAAGGtTGTAGGTTCAAGTCCTATCACCCCTGCCA	4 bp AS	1913988	Pseudomonadota	Alphaproteobacteria	UBA1280	UBA12223	UBA12223	UBA12223 sp003450915	>>>>	.......	no	no	G/A
GCA_013214885.1	JABSRS010000014.1.trna1	Trp	CCA	77	35	37	AGGGGTGTGGCTCcAATTGGTAGAGCAGCGGATTCCAAATCCGATGGtTGGGAGTTCGAGTCTCTCCACCCCTGCCA	4 bp AS	1913989	Pseudomonadota	Gammaproteobacteria	Enterobacterales_A	Psychrobiaceae	Psychrobium	Psychrobium sp013214885	>>>>	.......	no	no	G/A
GCA_013214965.1	JABSRU010000017.1.trna1	Trp	CCA	77	35	37	AGGGGTGTGGCTCcAATTGGTAGAGCAGCGGATTCCAAATCCGATGGtTGGGAGTTCGAGTCTCTCCACCCCTGCCA	4 bp AS	1913989	Pseudomonadota	Gammaproteobacteria	Enterobacterales_A	Psychrobiaceae	Psychrobium	Psychrobium sp013214965	>>>>	.......	no	no	G/A
GCA_013214965.1	JABSRU010000066.1.trna2	Trp	CCA	77	35	37	AGGGGTGTGGCTCcAATTGGTAGAGCAGCGGATTCCAAATCCGATGGtTGGGAGTTCGAGTCTCTCCACCCCTGCCA	4 bp AS	1913989	Pseudomonadota	Gammaproteobacteria	Enterobacterales_A	Psychrobiaceae	Psychrobium	Psychrobium sp013214965	>>>>	.......	no	no	G/A
GCF_001425055.1	NZ_LMDK01000017.1.trna9	Trp	CCA	76	34	36	TGGTCATTGGCGCAACTGGCAGCGCAGCGGATTCCAAATCCGAAGGtTGAGGGTTCGACTCCTTCATGGCCAGCCA	4 bp AS	1736434	Pseudomonadota	Gammaproteobacteria	Burkholderiales	Burkholderiaceae_B	Pelomonas	Pelomonas sp001425055	>>>>	.......	no	no	G/A
GCF_021353265.1	NZ_JAJTWU010000010.1.trna4	Trp	CCA	76	34	36	TGGTCATTGGCGCAACTGGCAGCGCAACGGTCTCCAAAACCGAAGGtTGCAGGTTCAAGTCCTGCATGGCCAGCCA	4 bp AS	2906762	Pseudomonadota	Gammaproteobacteria	Burkholderiales	Burkholderiaceae_B	Pelomonas	Pelomonas sp021353265	>>>>	.......	no	no	A/A
GCA_002386905.1	DGKB01000021.1.trna2	Trp	CCA	76	34	36	AGGATAGTGGCTCAATTGGTAGAGCAGTGGTTTCCAAAACCGAAGGtTGGGGGTTCGAGTCCCTCCTATCCTGCCA	4 bp AS	1951362	Verrucomicrobiota	Verrucomicrobiae	Verrucomicrobiales	Akkermansiaceae	UBA4581	UBA4581 sp002386905	>>>>	.......	no	no	G/A
GCA_002387565.1	DGJT01000025.1.trna1	Trp	CCA	76	34	36	AGGATAGTGGCTCAATTGGTAGAGCAGTGGTTTCCAAAACCGAAGGtTGGGGGTTCGAGTCCCTCCTATCCTGCCA	4 bp AS	1951363	Verrucomicrobiota	Verrucomicrobiae	Verrucomicrobiales	Akkermansiaceae	UBA4581	UBA4581 sp002387565	>>>>	.......	no	no	G/A
