# Supplementary material for: Frequent occurrence and predicted functions of tRNAs with 4-base-pair anticodon stems in bacteria: extended superwobble hypothesis
Source: Nucleic Acids Res. 2026 Apr 20;54(7):gkag327. doi: 10.1093/nar/gkag327 (PMC13092985; doi:10.1093/nar/gkag327)
Supplement: gkag327_Supplemental_Files [file gkag327_supplemental_files.zip › Suppl. Table 6.xlsx]

## Sheet: Suppl. Table 6
Suppl. Table 6. Percentage of tRNATrpCCA with specific nucleotide combinations at the top of the AS (paired in 5-bp AS and unpinned in 4-bp AS variant). Abbreviations: AS – anticodon stem.
Base pair identity	5-bp AS tRNATrpCCA (top base pair of the AS), %	4-bp AS tRNATrpCCA (top unpinned base pair of the AS), %	"Blastocrithidia-like" 4-bp AS tRNATrpCCA (top unpinned base pair of the AS), %
A:A	0	0.9	2.4
A:C	0	13.9	4.8
A:G	0	0.3	1.1
A:U	14.5	0	0
C:A	0	8.7	35
C:C	0	0.6	0.1
C:G	27	0	0
C:U	0	25	18.6
G:A	0	31.6	25.6
G:C	22.9	0	0
G:G	0	0.3	1.1
G:U	15.6	0	0
U:A	18.6	0	0
U:C	0	13.2	3.8
U:G	1.4	0	0
U:U	0	5.5	7.5
